# Supplementary material for: A CD26+ tendon stem progenitor cell population contributes to tendon repair and heterotopic ossification
Source: Nat Commun. 2025 Jan 16;16:749. doi: 10.1038/s41467-025-56112-5 (PMC11739514; doi:10.1038/s41467-025-56112-5)
Supplement: Supplementary file 4 — source data [file 41467_2025_56112_MOESM4_ESM.zip]

Archive with 2 entries (1 files):
- 495876_3_data_set_9942336_snb7zw/
- 495876_3_data_set_9942336_snb7zw/Source data.xlsx
