# Supplementary material for: A CD26+ tendon stem progenitor cell population contributes to tendon repair and heterotopic ossification
Source: Nat Commun. 2025 Jan 16;16:749. doi: 10.1038/s41467-025-56112-5 (PMC11739514; doi:10.1038/s41467-025-56112-5)
Supplement: Supplementary file 4 — source data [file 41467_2025_56112_MOESM4_ESM.zip › 495876_3_data_set_9942336_snb7zw/Source data.xlsx]

## Sheet: Figure 3c, e, f, i, k, l, n
figure 3c
group	Sema5a				CD26
	Exp.1	Exp.2	Exp.3	Avrg	Exp.1	Exp.2	Exp.3	Avrg
D0	0.2386	0.1906	0.2104	0.2132	0.2456	0.3139	0.2842	0.281233
D2	0.3978	0.2845	0.3432	0.341833	0.6014	0.6002	0.612	0.604533
D4	0.565934	0.498	0.6684	0.577445	0.983334	1.25933	1.2864	1.17636
figure 3e
	ARS			Alcian blue			Oil red
group	CD26+	Sema5a+		CD26+	Sema5a+		CD26+	Sema5a+
Exp.1	0.371	0.521		322.545	297.992		0.2461	0.021
Exp.2	0.3165	0.583		281.351	283.006		0.32165	0.033
Exp.3	0.3456	0.571		376.812	321.058		0.27856	0.061
Avrg	0.344367	0.558333		326.903	300.685		0.282103	0.0383333
figure 3f
Top
group	CD26+Sema5a-				CD26-Sema5a-				CD26+Sema5a+				CD26-Sema5a+
	Exp.1	Exp.2	Exp.3	Avrg	Exp.1	Exp.2	Exp.3	Avrg	Exp.1	Exp.2	Exp.3	Avrg	Exp.1	Exp.2	Exp.3	Avrg
Day 10	28.8	30.8	28.2	29.2667	21.5	21.6	21.2	21.4333	27	25.7	27.9	26.8667	22.7	21.9	22.7	22.4333
Day 0	99.2	99.3	99.4	99.3	0.6	0.6	0.6	0.6	0.2	0.1	0	0.1	0	0	0	0
Bottom
group	CD26+Sema5a-				CD26-Sema5a-				CD26+Sema5a+				CD26-Sema5a+
	Exp.1	Exp.2	Exp.3	Avrg	Exp.1	Exp.2	Exp.3	Avrg	Exp.1	Exp.2	Exp.3	Avrg	Exp.1	Exp.2	Exp.3	Avrg
Day 10	0	0.035	0	0.0116667	10.2	9.7	10.5	10.1333	0.2	0.069	0.12	0.129667	89.6	90.2	89.4	89.7333
Day 0	0.4	0.5	0.6	0.5	11.3	10.2	9	10.1667	0.1	0.2	0.2	0.166667	88.2	89.1	90.2	89.1667
figure 3i							figure 3k
group	tdT+Sema5a+						group	Exp.1	Exp.2	Exp.3	Avrg
	Exp.1	Exp.2	Exp.3	Avrg			Lepr	3.6	3.1	3.2	3.3
D0	5.9	6.1	4.8	5.6			Scx	2.61	2.33	1.87	2.27
D90	28.4	25.9	19.8	24.7			CD105	35	31.8	32.2	33
							ly6a	99.8	99.9	100	99.9
							CD44	28.9	25	24.2	26.0333
figure 3l							figure 3n
group	CD26+	Apoe+	Sema5a+				group	CD26+	Sema5a+
Exp.1	71.6	60	75.8				Exp.1	72.4	73.33
Exp.2	73.8	57.7	62.2				Exp.2	68.9	71.8
Exp.3	68	49.9	58.7				Exp.3	78.9	78.9
Avrg	71.1333	55.8667	65.5667				Avrg	73.4	74.6767
SEM	1.6905	3.05632	5.21547

## Sheet: Figure 4e, f, l, m
figure 4e				figure 4f				figure 4l					figure 4m
group	sham	D7		group	sham	D7		group	sham	D30		group	sham	D15	D30
Exp.1	30.8	86.8		Exp.1	5.7	45.6		Exp.1	5.88	34.7		Exp.1	0.2	7.78	36.9
Exp.2	32.4	79.4		Exp.2	7.8	44.9		Exp.2	7.05	34.1		Exp.2	1.2	9.87	33.45
Exp.3	35.6	77.6		Exp.3	2.3	50.3		Exp.3	6.1	32.1		Exp.3	0.98	7.84	34.9
Exp.4	29.6	85.7		Exp.4	3.8	39.8		Exp.4	8.13	38.9		Exp.4	1.32	10.54	30.2
Exp.5	31.5	80.4		Exp.5	3.8	37.9		Exp.5	5.81	32.5		Exp.5	1.23	8.86	38.7
Exp.6	33.8	79.3		Exp.6	4.5	42.8		Avrg	6.594	34.46		Avrg	0.986	8.978	34.83
Avrg	32.2833	81.5333		Avrg	4.65	43.55

## Sheet: Figure 5d, f-j
					Figure 5f
Figure 5d						Col1a1					Scx					Fmod
group	uninjured	veh,	DTx		group	sham	veh.	DTx		group	sham	veh.	DTx		group	sham	veh.	DTx
	153.975	243.784	155.164		Exp.1	0.245	0.194	0.157		Exp.1	0.83	0.64	0.46		Exp.1	0.245	0.159	0.104
	152.532	200.48	23.26		Exp.2	0.197	0.205	0.096		Exp.2	0.792	0.74	0.26		Exp.2	0.213	0.158	0.109
	100.473	62.03	27.126		Exp.3	0.232	0.163	0.112		Exp.3	0.832	0.65	0.36		Exp.3	0.198	0.124	0.106
	62.311	59.406	29.605		Exp.4	0.237	0.175	0.154		Exp.4	0.875	0.78	0.48		Exp.4	0.226	0.127	0.1
	56.166	44.554	19.181		Exp.5	0.218	0.193	0.15		Exp.5	0.856	0.72	0.35		Exp.5	0.231	0.126	0.109
	197.843	48.757	23.948		Exp.6	0.223	0.223	0.086		Exp.6	0.812	0.71	0.489		Exp.6	0.226	0.1356	0.0976
	218.199	67.334	30.327		Avrg	0.225333	0.192167	0.125833		Avrg	0.832833	0.706667	0.399833		Avrg	0.223167	0.138267	0.104267
	179.786	120.451	29.787
	217.475	239.473	19.181
	111.138	238.447	14.711
	213.875	227.723	25.692			Figure 5h
	217.692	168.972	149.272		group
	212.834	160.338	42.693		NT	Exp.1	1989.1	3037.44	806.57	1001.48	1012.62	1361.53	1837.12	2369.11	2576.06	2850.4	2374.12	2244.33	1361.84	1070.54	4001.41	4243.5	854.1	730.62	751.04	5951.97	6276.38	7071.56	805.88	7668.8	868.86	8291.75	1476.76	1205.92	1448.06	1609.38	1722.5	1838.38	2164.08	2818.5	3100.3	4513.84	4779.82	6152.29	6081	5238.53	5700.45	6890.13	7764.73
	215.176	136.206	108.821			Exp.2	719.12	3000.1	2951.64	2587.94	3548.92	3105.56	3121.47	3683.24	3633.29	3521.69	3901.34	3788.5	1361.53	1837.12	2369.11	2576.06	2850.4	2374.12	2244.33	1361.84	1555.44	1908.01	2106.76	1982.49	2170.88	2558.49	2474.78	2279.24	1539.32	1706.66	809.2	4683.28	4834.82	5457.58	6178.63	3602.67	1147.06	1206.97	1266.11	1189.99	1233.89	1279.98	1506.52
	202.964	70.36	65.021			Exp.3	1138.54	1426.54	1666.97	1422.5	1062.61	1247.79	1133.69	1552.8	1835.84	1112.71	1157.44	1128.67	2537.06	1354.33	1331.46	1177.78	1199.67	1289.23	1207.7	1217.05	942.35	1063.64	1290.58	1638.61	1720.13	1630.62	1839.67	11600.3	773.88	766.85	10606.2	1926.45	1367.29	1464.54	1589.13	3793.8	775.81	11150.9	980.45	1195.16	1490.79	1740.98	2118.7
	163.489	79.362	34.91			Exp.4	952.93	1348.77	1191.99	1418.01	978.27	1023.75	994.32	2195.82	3048.33	1104.72	1108.8	1079.32	1057.19	1216.44	3525.99	1045.66	826.44	856.21	962.19	1028.41	895.01	893.21	932.63	1179.64	17350.7	1593.29	1547.91	1531.96	1544.79	1552.84	1364.26	1277.2	677.79	10211.3	895.75	1087.15	1092.75	951.29	2688.02	2403.96	7901.44	6705.14	5332.97
	225.097	76.852	32.841			Exp.5	6249.98	4511.71	2663.97	3184.9	3745.17	828.89	911.24	1088.86	1014.51	1059.23	3265.29	1023.05	986.38	1080.75	955.83	5931.54	824.75	5707.2	11495.8	850.31	5353.83	839.8	8441.6	1138.98	1220.93	1340.44	1446.93	1043.43	1318.56	1595.94	1984.22	2244.7	2174.77	1311.49	1074.47	787.16	917.86	922.94	2833.48	2355.07	2150.21	887.22	2282.65
	102.506	54.455	50.237			Exp.6	1740.6	1994.62	2423.16	2872.21	1996.74	1105.29	2496.01	2660.37	1030.95	919.65	1087.05	1012.62	4823.08	773.93	670.96	698.87	776.68	728.83	755.87	834.81	796.36	817.35	779.88	1106.66	1190.48	1277.78	1435.56	11474.5	9911.87	808.49	900.72	10285.2	9761.43	814.11	7943.82	7526.16	915.51	858.42	11647.6	355	31732	6895.58	3241.84
	134.547	79.208	19.737		Veh	Exp.1	1016.83	1994.85	1201.91	2324.6	706.84	2016.83	994.85	1201.91	1365.08	1599.93	1849.15	2061.44	2881.25	2686.72	3571.14	2774.69	872.36	631.76	914.31	789.69	782.73	609.61	797.47	1035.58	1182.09	1437.28	1511.96	737.81	771.61	898.72	959.55	1098.98	1191.05	1323.46	1326.71	1328.23	1530.3	1611.04	1778.97	1853.03	2476.93	2281.94	2283.04
	165.153	171.562	44.133			Exp.2	3056.38	4008.04	626.46	542.91	485.21	279.1	304.53	287.39	295.85	250.39	380.85	352.88	226.31	167.36	412.33	355.17	540.1	586.79	592.39	602.5	629.89	606.8	630.17	697.27	705.83	828.98	784.92	736.31	638.29	764.89	841.49	932.69	949.34	915.91	986.28	1034.2	1204.22	1229.85	1417.15	1796.56	2096.45	1915.16	1529.45
	202.583	166.045	33.546			Exp.3	1609.23	1679.89	202.12	250.22	447.44	221.58	194.26	268.52	111.96	245.26	297.41	264.37	198.32	144.64	244.55	328.4	381.24	238.64	287.65	375.81	542.5	599.26	505.58	551.7	648.99	615.1	647.91	588.79	628.33	687.34	631.79	720.74	791.87	779.27	808.19	909.42	1024.55	1163.28	1388.43	1608.4	1685.35	1709.84	1328.47
	130.053	162.423	39.611			Exp.4	385.99	438.76	228.54	130.56	341.42	193.21	174.79	142.16	81.88	168.2	200.19	236.42	153.4	132.56	219.11	236.8	221.78	183.99	103.14	283.5	385.76	550.4	440.79	468.53	648.71	549.7	576.84	587.51	591.22	572.52	581.55	601.78	638.43	690.74	777.9	872.93	888.06	1065.57	1381.36	1327.76	1297.44	1293.17	1310.39
	205.779	249.301	39.611			Exp.5	283.45	312.24	259.41	287.82	348.05	367.26	360.26	357.03	418.55	459.57	233.84	662.79	724.67	715.16	459.14	192.6	179.32	250.1	753.48	205.9	191.52	238.32	324.03	341.29	453.77	513.73	481.09	475.83	464.74	466.78	518.09	534.39	574.3	602.46	580.34	442.33	449.47	704.66	786.9	814.31	883.7	848.67	800.59
	200.008	178.836	23.721			Exp.6	2522.34	2493.71	2766.92	2725.57	3112.13	3177.61	3290.81	1753	937.78	1357.66	701.66	1261.58	3493.89	1655.3	1781.01	1840.97	1526.89	218.19	593.04	137.83	56	66.99	105.47	324.99	347.19	408.21	442.7	838.2	774.6	584.47	531.44	406.03	414.12	134.36	65.08	71.77	422.45	467.19	536.01	607.83	655.42	749.9	782.88
	160.382	208.686	73.555		DTx	Exp.1	867.43	801.51	999.27	114.41	130.6	576.17	893.71	102.52	358.44	1187.23	615.94	570.46	734.3	114.7	983.85	258.06	289.01	600.82	513.79	371.42	315.18	1642.8	643.28	865.05	1842.2	2165.57	254.93	1611.91	723.76	785.45	783.21	787.14	648.14	1079.19	1120.58	815.72	1157.18	293.57	1032.41	867.58	45.91	60.24	167.18
	151.753	159.649	27.912			Exp.2	63.72	46.96	53.9	57.64	58.45	52.94	69.52	50.65	54.04	167.93	46.44	43.13	41.63	57.79	412.33	328.4	381.24	183.99	50.18	137.83	44.74	44.94	37.01	42.24	39.01	40.85	40.63	49.96	46.85	40.32	47.55	53.96	55.08	59.38	65.08	71.77	152.09	161.98	134.83	107.6	218.19	192.6	179.32
	211.593	71.397	92.164			Exp.3	51.75	53.08	30.32	42.56	39.76	50.55	80.49	100.16	38.07	36.37	33.12	35.81	41.23	41.1	31.99	34.86	44.87	55.35	71.51	254.26	385.76	606.8	797.47	1035.58	1182.09	137.28	511.96	122.92	988.36	1676.43	966.92	144.57	859.9	939.82	21.72	651.68	47.47	30.38	40.32	34.32	350.3	64.32	522.47
	251.183	222.827	47.895			Exp.4	178.82	167.84	174.61	172.24	168.45	190.28	80.49	100.16	54.04	167.93	53.79	69.12	144.62	57.79	1095.18	603.82	454.32	55.35	71.51	254.26	370.17	371.82	414.1	372.99	515.54	535.82	573.83	506.85	557.07	538.15	534.69	564.69	621.09	655.57	692	701.45	693.37	784.43	214.7	251.24	290.2	217.66	1052.54
	152.072	76.852	30.327			Exp.5	359.16	136.88	251.25	374.32	137.59	355.22	458.69	663.15	679.72	183.95	190.49	68.08	197.61	125.69	461.54	189.79	211.87	292.8	452.73	174.96	102.84	195.17	978.67	849.6	644.36	780.22	176.41	141.83	122.09	1008.63	752.5	121.8	1006.29	660.06	841.5	1491.03	238.12	1064.3	989.8	275.85	855.38	1702.03	971.37
	208.1	126.891	47.098			Exp.6	828.98	784.92	736.31	628.33	687.34	631.79	720.74	638.43	690.74	808.19	782.73	599.26	505.58	697.27	705.83	56.36	81	67.14	50.49	319.71	686.16	1004.64	849.01	919.33	744.29	1009.53	161.8	162.85	391.99	156.85	1124.3	671.66	833.94	917.14	907.87	813.72	945.31	662.62	124.85	1089.01	1020.11	696.28	826.35
	210.851	59.612	35.429
	202.031	115.57	36.777		Figure 5i				Figure 5j
	206.779	81.646	23.721		group	Veh.	DTx		group	Veh.	DTx
	114.896	66.418	46.752		Exp.1	3.98	2.73		Exp.1	2.52	1.77
	227.082	163.122	30.327		Exp.2	4.34	2.35		Exp.2	2.91	1.58
	151.753	167.739	44.255		Exp.3	4.01	1.37		Exp.3	2.6	0.92
	210.302	196.342	49.779		Avrg	4.11	2.15		Avrg	2.67667	1.42333
	203.122	174.474	19.181
	145.466	229.331	26.521
	146.96	84.594	32.564
	218.144	63.397	32.398
	206.556	59.612	89.845
	153.975	238.447	16.447
	200.897	185.561	39.611
	198.822	51.685	55.142
	214.102	74.915	32.398
	192.686	65.114	46.52
	183.063	72.08	20.009
	138.019	66.418	17.714
	163.083	231.141	25.692
	204.719	55.348	23.948
	209.73	49.007	17.714
	140.89	64.547	19.181
	115.422	68.952	18.608
	206.966	51.685	23.26
	174.304	82.393	16.773
	210.319	60.225	55.739
	59.929	80.588	13.563
	167.56	236.901	22.066
	201.97	153.545	31.033
	179.786	163.291	22.066
	128.079	206.798	30.327
	97.033	246.384	56.594
	117.506	233.514	44.742
	207.456	175.026	16.447
	166.689	123.762	49.342
	117.092	190.565	32.895
	163.083	168.39	76.299
	160.458	75.566	26.521
	52.365	235.24	47.098
	78.972	222.497	40.153
	204.881	225.18	29.605
	123.448	150.889	20.009
	203.467	252.912	23.26
	113.728	132.836	18.608
	198.578	174.071	44.133
	90.565	205.371	53.951
	203.182	228.904	23.948
	84.321	203.031	34.968
	214.665	124.158	32.895
	179.786	271.014	167.505
	123.546	188.509	19.181
	189.511	224.471	16.447
	203.562	165.971	23.948
	202.532	136.565	29.787
	197.843	120.552	7.355
	194.066	196.155	7.355
	200.775	187.401	26.521
	196.18	214.934	9.304
	94.756	170.127	7.355
	122.362	149.256	17.714
	129.304	207.803	10.402
	126.65	60.428	9.304
	218.52	74.422	13.956
	208.609	64.547	13.956
	187.192	82.985	13.956
	190.807	131.817	9.304
	133.096	81.646	23.948
	205.779	142.794	26.521
	181.131	163.891	10.402
	209.421	57.944	94.712
	216.805	35.005	147.77
	208.072	59.817	103.292
	214.781	56.444	7.355
	203.637	103.369	16.773
	194.877	85.459	20.804
	88.807	61.234	13.956
	209.75	63.397	22.066
	206.347	68.774	10.402
	138.282	56.444	31.033
	143.873	63.01	25.052
	163.751	204.114	21.063
	160.458	73.594	23.948
	181.131	74.915	154.079
	196.18	54.68	16.447
	201.27	70.011	14.711
	227.296	107.096	23.948
	183.923	63.01	14.711
	200.633	62.619	26.521
	103.916	49.752	40.018
	199.249	69.484	169.56
	167.56	39.604	11.86
	269.679	49.505	16.773
	253.348	54.68	44.133
	206.207	50.485	23.026
	200.634	68.952	33.059
	141.062	49.752	36.777
	201.007	70.36	26.316
	213.182	77.488	26.521
	209.75	66.418	17.714
	182.798	42.297	14.711
	153.975	71.397	90.505
	129.304	69.307	39.611
	168.643	81.646	41.217
	187.239	246.384	29.422
	149.822	126.795	31.207
	206.065	70.88	32.398
	206.205	59.817	38.362
	229.21	122.268	27.126
	157.712	53.548	16.447
	195.188	187.811	11.86
	204.821	59.612	10.402
	190.15	102.057	9.868
	142.857	159.649	75.658
	217.73	171.847	26.521
	171.355	59.406	30.327
	153.975	66.418	11.86
	224.665	54.68	11.86
	189.93	62.03	23.026
	220.264	146.186	26.316
	218.1	60.225	16.447
	216.648	169.017	44.742
	202.031	158.416	23.721
	205.378	234.562	29.787
	161.062	182.872	29.605
	166.689	68.952	23.026
	154.604	52.624	127.74
	211.998	70.011	18.608
	206.739	164.562	30.327
	226.065	68.952	23.721
	153.027	139.754	26.521
	111.683	95.621	9.304
	224.341	220.616	20.804
	207.73	204.787	53.549
	187.581	183.201	41.868
	187.745	83.865	19.181
	176.027	42.763	39.611
	159.018	47.098	48.902
	111.617	46.17	23.26
	204.288	236.865	16.773
	222.625	37.216	40.689
	168.069	139.754	36.777
	227.882	95.621	32.895
	154.294	220.616	32.895
	94.371	104.787	45.699
	226.525	183.201	55.142
	210.75	83.865	47.895
	213.585	42.763	42.889
	89.542	47.098	21.063
	139.162	46.17	31.207
	208.514	236.865	37.506
	203.263	37.216	25.052
	204.507	25.692	22.066
	206.75	40.153	36.184
	208.927	106.743	59.302
	218.462	36.777	48.902
	203.497	47.098	47.098
	99.833	52.734	29.422
	173.912	159.87	33.867
	100.572	228.494	44.133
	202.415	59.211	41.217
	142.715	40.689	33.059
	115.953	13.956	53.143
	124.172	45.817	75.156
	159.251	60.476	42.126
	218.344	45.699	50.104
	218.876	250.087	28.105
	218.947	173.66	23.26
	180.524	173.818	26.521
	208.791	31.207	43.887
	134.931	35.429	28.297
	215.874	55.921	43.266
	217.695	179.276	39.611
	125.752	105.992	13.158
	135.57	67.092	56.594
	155.575	39.474	20.804
	204.79	87.589	18.608
	168.069	77.425	26.521
	195.06	146.732	65.294
	69.181	112.035	36.333
	201.107	55.921	78.466
	202.671	48.902	44.255
	170.039	71.162	33.546
	206.361	197.916	37.506
	216.743	239.048	20.009
	191.66	146.113	38.502
	165.107	182.795	16.447
	207	157.862	29.422
	206.579	157.862	37.506
	213.428	204.504	48.568
	214.591	166.338	26.316
	103.354	133.622	26.521
	183.842	220.419	41.217
	214.268	110.332	16.447
	206.6	157.547	34.968
	219.444	104.541	22.066
	142.056	132.317	23.26
	142.056	100.692	27.912
	125.653	200.9	11.86
	179.908	221.277	16.447
	213.98	173.128	22.066
	119.412	163.318	29.422
	209.359	203.292	43.266
	229.237	53.951	52.011
	120.133	40.153	205.375
	165.299	177.144	29.422
	148.841	178.057	17.714
	214.173	235.49	26.521
	165.299	204.927	36.333
	201.356	75.943	33.546
	235.966	51.066	42.126
	173.77	156.03	38.362
	195.102	157.963	42.126
	239.701	50.212	42.763
	143.039	154.745	23.721
	200.17	186.342	23.948
	210.727	217.827	30.327
	207.506	55.921	37.216
	216.388	44.742	11.86
	104.777	49.342	23.948
	135.661	46.752	42.763
	211.534	34.968	26.316
	106.99	51.383	150.347
	159.992	57.448	16.773
	107.45	200.091	31.033
	162.699	36.333	69.079
	213.506	65.789	63.87
	140.573	53.041	75.012
	215.949	41.609	28.105
	80.855	32.564	28.297
	85.019	30.327	29.787
	218.135	36.333	25.052
	162.699	35.581	32.398
	140.485	19.737	85.779
	166.964	40.153	36.333
	122.673	33.867	47.441
	168.069	23.26	193.073
	186.705	190.984	30.327
	150.325	191.384	30.327
	105.246	56.018	52.011
	90.637	199.035	37.506
	215.015	110.528	30.327
	137.736	187.038	32.398
	177.657	25.692	53.143
	93.319	32.895	20.804
	219.05	37.216	23.026
	198.013	72.144	26.521
	94.501	184.122	17.714
	227.503	146.705	14.711
	191.145	172.69	23.948
	173.841	101.27	56.594
	129.235	146.002	36.333
	207.996	206.478	26.521
	112.607	122.817	19.181
	202.444	79.494	9.868
	215.704	275.099	63.87
	205.106	207.732	55.921
	186.321	198.053	23.026
	216.712	162.887	85.526
	201.475	182.914	25.052
	90.536	201.814	81.377
	156.582	117.917	39.611
	143.738	104.489	26.521
	243.993	97.803	47.895
	181.736	264.348	37.506
	167.947	209.212	46.17
	172.41	222.447	73.922
	202.979	201.948	30.327
	134.824	214.8	53.143
	204.222	26.521	30.327
	208.282	22.066	34.343
	201.489	20.804	45.817
	83.902	37.506	31.033
	178.726	222.642	25.692
	226.273	155.164	22.066
	206.978	232.275	32.398
	145.984	161.854	17.714
	237.206	141.715	26.521
	224.763	169.56	27.126
	128.507	153.446	16.773
	177.915	21.063	57.542
	230.821	27.126	79.63
	270.451	31.207	166.468
	164.613	133.214	136.186
	182.464	170.196	56.211
	128.507	148.865	117.78
	133.566	20.009	40.153
	201.309	27.126	136.464
	234.962	33.059	31.207
	152.209	39.747	26.521
	180.213	33.059	69.157
	219.155	90.982	51.172
	120.506	194.19	44.133
	180.271	164.999	138.354
	114.625	215.504	203.443
	172.968	77.075	30.327
	177.099	89.483	42.763
	110.338	47.098	127.103
	191.552	22.066	25.052
	149.895	35.581	25.052
	134.016	181.667	92.164
	163.497	103.239	31.207
	212.518	83.023	63.189
	213.418	128.289	14.711
	171.849	31.207	29.422
	207.699	172.69	30.327
	201.115	160.68	184.504
	130.738	23.26	225.035
	185.835	57.448	200.981
	172.968	44.133	77.982
	112.072	38.362	22.066
	151.575	210.552	35.581
	201.385	185.411	26.521
	210.969	193.073	68.45
	235.679	151.352	32.564
	249.445	145.705	36.333
	166.939	132.112	31.207
	167.012	207.132	53.549
	203.424	184.943	39.747
	223.93	144.95	33.867
	163.215	222.447	31.207
	198.657	219.903	31.207
	223.497	174.621	33.867
	64.018	174.292	32.895
	97.46	142.324	118.649
	113.886	79.562	133.214
	129.72	36.333	34.968
	193.057	155.964	117.55
	191.741	178.3	123.87
	211.186	204.371	122.243
	211.706	180.921	49.342
	191.489	25.052	126.975
	90.269	214.8	158.442
	224.705	159.429	90.744
	182.728	36.777	25.052
	96.466	158.885	37.506
	68.388	184.122	42.889
	93.16	69.392	89.785
	167.228	36.777	60.655
	94.318	42.126	44.742
	152.526	36.777	43.266
	209.115	95.904	136.305
	129.372	160.41	111.89
	210.79	39.474	69.78
	213.317	80.104	31.207
	216.763	180.322	23.721
	230.142	181.965	27.126
	203.726	202.483	121.711
	217.485	38.362	52.011
	166.795	134.2	48.568
	226.073	167.537	44.742
	226.339	83.023	77.425
	190.985	131.743	28.105
	147.708	39.611	28.297
	99.42	174.373	30.327
	158.494	198.38	36.184
	142.728	32.564	23.948
	211.358	177.021	46.52
	195.661	210.757	14.711
	192.557	32.564	34.343
	159.933	226.018	19.181
	206.511	57.448	19.181
	84.759	146.852	23.948
	198.597	94.196	32.398
	138.354	57.448	188.536
	227.03	76.794	86.345
	209.255	59.575	29.422
	128.507	148.063	23.721
	197.501	38.362	101.335
	227.455	177.144	32.564
	254.752	205.533	71.843
	211.186	162.754	144.774
	173.594	132.903	31.033
	246.284	47.098	60.476
	163.437	23.026	36.333
	204.17	50.319	67.814
	235.73	223.708	83.023
	135.803	52.011	28.105
	217.114	71.162	53.041
	203.454	177.144	35.429
	231.603	155.164	160.646
	179.802	210.552	56.018
	114.52	179.48	36.777
	213.175	79.016	16.447
	218.756	50.104	23.026
	219.855	44.133	16.773
	209.755	161.318	31.207
	148.034	86.845	23.26
	218.976	188.507	31.207
	218.976	47.098	19.181
	160.722	58.844	28.297
	164.243	141.447	32.398
	94.783	73.038	235.49
	141.02	36.777	53.041
	209.691	96.298	37.506
	168.632	34.343	207.132
	192.181	27.126	23.721
	220.394	170.609	30.327
	191.927	213.436	25.052
	160.722	39.474	47.895
	162.305	46.752	39.611
	220.141	14.711	42.889
	170.427	42.126	37.506
	143.177	28.297	228.139
	223.406	32.895	196.269
	211.168	33.059	49.779
	203.443	26.316	75.084
	227.027	43.266	108.553
	174.59	33.867	38.502
	193.507	32.398	25.052
	221.209	32.895	32.398
	199.637	208.71	71.162
	162.829	34.513	166.078
	222.746	221.117	48.902
	178.861	113.606	30.327
	195.198	136.981	76.723
	216.656	31.187	34.968
	143.177	34.513	88.877
	125.798	37.692	113.045
	97.318	147.58	205.243
	147.202	34.513	128.668
	139.036	29.935	94.196
	157.895	200.811	172.627
	187.889	25.819	32.895
	115.19	138.613	73.555
	200.914	162.791	50.212
	227.83	201.246	126.077
	76.6	156.807	90.326
	195.198	116.268	44.255
	130.64	188.459	114.896
	192.181	57.828	115.554
	207.587	183.612	105.469
	212.858	144.717	51.488
	126.474	210.872	48.902
	212.858	27.26	163.351
	271.785	106.608	176.838
	226.813	154.567	38.502
	143.432	228.482	187.529
	245.724	173.546	35.429
	22.257	42.335	21.063
	130.267	48.133	30.327
	134.225	216.573	39.611
	195.696	117.251	95.621
	177.905	139.471	119.603
	174.451	93.15	115.507
	251.306	117.39	220.787
	188.923	35.141	50.319
	206.099	222.177	47.895
	168.776	163.093	49.779
	166.963	145.342	32.398
	222.915	210.249	114.425
	203.023	139.51	33.867
	167.618	46.984	30.327
	162.754	178.91	23.721
	127.337	139.413	36.777
	219.003	100.542	32.895
	164.317	177.715	26.521
	236.893	206.367	19.181
	189.116	194.143	80.642
	162.754	93.619	104.541
	70.647	26.652	144.625
	208.233	196.493	133.579
	201.338	33.713	40.689
	206.118	23.375	122.817
	203.801	125.663	31.033
	179.405	138.843	27.126
	197.615	58.858	42.763
	206.59	44.964	150.023
	149.336	39.807	177.662
	161.1	48.809	19.737
	88.953	135.9	11.86
	125.604	158.953	22.066
	230.01	185.596	35.429
	134.678	171.805	38.362
	198.904	35.141	9.868
	230.01	186.565	28.105
	98.684	199.336	23.26
	221.765	28.245	23.26
	118.832	43.102	23.948
	164.021	175.331	14.711
	177.905	106.608	32.398
	119.241	28.437	27.126
	88.953	38.693	22.066
	184.357	134.92	16.447
	199.637	113.846	25.692
	249.848	34.035	19.181
	179.608	42.335	7.355
	223.133	25.819	11.86
	228.577	25.176	25.692
	217.609	32.726	14.711
	111.648	201.653	52.011
	99.299	121.552	28.297
	220.057	172.567	161.988
	119.343	202.086	123.607
	193.003	29.935	184.475
	126.377	29.752	54.748
	210.79	86.773	42.763
	233.998	30.478	94.196
	200.368	251.261	201.546
	179.608	44.475	162.521
	145.789	46.281	100.692
	148.765	43.102	67.814
	160.722	198.375	64.628
	125.798	13.63	33.546
	64.334	27.26	114.046
	188.407	21.167	181.16
	158.587	211.828	122.11
	185.214	191.992	230.005
	205.23	36.514	208.175
	181.965	41.421	115.507
	222.97	139	84.059
	187.889	106.711	35.429
	242.229	233.754	10.402
	129.517	64.948	32.398
	190.399	28.051	16.773
	227.83	65.618	33.059
	199.637	31.187	25.692
	160.115	75.383	19.181
	194.385	180.127	21.063
	170.123	26.652	20.804
	154.229	208.291	53.951
	196.627	143.104	60.027
	215.257	161.477	57.448
	160.646	143.104	67.494
	212.4	143.284	119.195
	157.354	146.719	22.066
	183.63	169.558	34.343
	150.068	171.799	135.628
	245.027	14.784	23.26
	108.328	197.297	52.734
	172.979	33.058	30.327
	212.098	108.438	27.912
	109.223	73.177	52.011
	80.323	40.89	23.26
	236.276	43.102	73.922
	181.429	248.726	87.589
	193.003	39.807	166.566
	124.924	28.051	226.854
	134.678	178.512	37.216
	153.975	230.861	44.255
	222.532	189.471	30.327
	100.473	91.91	156.932
	62.311	225.182	91.457
	56.166	59.87	25.052
	197.843	222.693	23.026
	218.199	215.105	29.422
	179.786	182.088	32.895
	217.475	178.452	40.153
	111.138	199.606	33.867
	213.875	50.782	215.856
	227.692	39.837	108.752
	232.834	126.956	53.549
	215.176	63.77	28.105
	222.964	58.072	66.118
	223.489	80.294	33.059
	225.097	41.063	37.506
	102.506	100.268	36.184
	134.547	59.756	120.055
	165.153	239.229	101.335
	242.583	47.241	189.338
	130.053	176.619	183.091
	205.779	44.539	23.26
	180.008	80.294	13.563
	160.382	56.776	19.181
	151.753	84.8	106.082
	211.593	125.547	29.422
	251.183	135.451	71.162
	152.072	88.239	207.132
	228.1	88.239	44.742
	260.851	37.924	36.777
	202.031	39.837	33.059
	206.779	193.502	29.787
	114.896	141.723	47.098
	227.082	167.886	168.407
	151.753	29.878	198.053
	220.302	50.782	42.126
	213.122	55.002	128.668
	145.466	164.718	65.789
	146.96	225.462	41.609
	218.144	77.784	38.502
	236.556	49.796	51.066
	153.975	112.896	33.546
	230.897	116.901	46.52
	198.822	168.963	202.59
	214.102	80.294	128.668
	192.686	77.784	75.156
	183.063	127.235	88.572
	138.019	56.776	89.483
	163.083	105.868	62.587
	224.719	203.798	30.327
	229.73	229.258	59.575
	140.89	58.072	175.702
	115.422	58.072	30.327
	236.966	63.38	29.422
	174.304	50.782	137.726
	230.319	63.38	130.132
	59.929	56.338	218.694
	167.56	42.254	112.277
	201.97	103.978	83.865
	179.786	35.211	105.263
	128.079	225.009	221.96
	97.033	64.926	43.887
	117.506	194.779	36.184
	227.456	56.776	37.506
	166.689	25.391	41.609
	117.092	200.178	63.87
	163.083	145.975	21.063
	160.458	47.241	32.895
	52.365	22.27	31.033
	78.972	31.494	36.333
	224.881	45.092	57.542
	123.448	25.391	176.317
	203.467	31.494	188.392
	113.728	22.27	66.607
	198.578	70.423	33.546
	90.565	37.924	141.6
	223.182	50.782	21.063
	84.321	56.776	19.149
	224.665	56.776	30.982
	179.786	35.211	166.843
	123.546	45.092	149.561
	189.511	56.776	50.021
	233.562	44.539	48.821
	252.532	50.782	37.444
	197.843	64.926	51.299
	194.066	62.988	50.021
	240.775	60.169	29.557
	196.18	175.009	22.989
	94.756	119.925	174.087
	122.362	66.436	19.704
	129.304	71.817	44.183
	126.65	225.009	29.739
	228.52	119.925	120.843
	208.609	50.782	19.149
	187.192	136.204	27.866
	290.807	216.11	48.489
	133.096	45.092	157.156
	205.779	49.796	48.821
	181.131	64.926	59.929
	229.421	63.77	43.815
	216.805	62.988	71.045
	248.072	72.504	50.129
	214.781	69.715	42.819
	223.637	128.278	208.558
	194.877	60.58	40.087
	88.807	171.743	39.545
	209.75	114.703	39.409
	206.347	45.092	65.435
	138.282	64.926	44.06
	143.873	49.296	36.717
	163.751	53.632	131.527
	160.458	71.817	49.261
	181.131	70.774	33.005
	196.18	139.54	27.081
	261.27	157.47	42.057
	227.296	44.539	25.011
	183.923	31.494	74.092
	242.633	39.837	95.464
	103.916	123.101	29.739
	199.249	296.194	34.91
	167.56	47.241	29.739
	209.679	62.988	49.697
	253.348	41.063	41.799
	246.207	29.878	37.444
	230.634	63.77	58.194
	141.062	35.909	48.821
	201.007	22.27	30.278
	243.182	45.092	48.821
	209.75	53.632	86.702
	182.798	187.355	32.841
	153.975	31.494	29.739
	129.304	15.747	26.477
	168.643	35.211	44.668
	217.239	56.776	72.548
	149.822	60.58	36.274
	226.065	35.211	54.658
	216.205	45.092	32.841
	229.21	59.756	63.765
	157.712	47.241	35.371
	195.188	25.391	61.087
	264.821	49.796	108.821
	190.15	64.926	21.028
	142.857	53.632	30.278
	247.73	41.063	43.815
	171.355	51.268	58.471
	153.975	64.926	66.982
	224.665	37.924	61.702
	229.93	45.092	56.692
	250.264	56.776	53.056
	218.1	60.58	88.731
	226.648	70.423	50.983
	202.031	138.716	32.841
	225.378	212.904	33.491
	161.062	56.776	188.598
	166.689	53.632	40.087
	154.604	39.837	37.444
	231.998	29.036	46.675
	236.739	51.268	44.668
	226.065	42.254	38.439
	153.027	47.241	49.37
	111.683	29.878	53.461
	224.341	35.211	52.648
	247.73	25.391	49.261
	187.581	31.494	56.692
	227.796	35.211	34.91
	219.866	41.063	44.668
	155.288	51.268	146.648
	105.595	70.774	44.183
	200.677	29.036	131.527
	233.283	143.882	21.028
	218.382	60.169	44.06
	140.917	110.229	41.541
	214.259	73.523	60.555
	240.179	44.539	61.087
	216.493	70.423	18.578
	225.265	63.38	32.511
	214.089	174.287	129.918
	166.416	45.092	55.926
	73.112	164.624	49.697
	138.493	186.041	36.717
	224.297	130.086	39.682
	204.557	124.59	59.477
	235.501	106.711	65.681
	128.247	134.563	36.717
	99.583	37.924	39.682
	167.285	28.169	36.274
	277.945	9.959	45.742
	140.659	35.211	27.081
	255.359	29.036	56.118
	222.184	59.756	43.195
	250.09	47.241	68.573
	151.504	60.169	42.693
	257.434	91.82	46.444
	237.394	59.756	37.444
	129.093	66.436	34.287
	129.84	88.239	49.697
	257.857	35.909	179.666
	214.387	45.092	34.287
	73.112	37.924	53.863
	218.84	41.063	45.624
	219.596	42.254	73.8
	187.273	173.931	19.149
	134.236	184.313	30.278
	154.429	197.863	33.491
	209.695	192.91	147.601
	200.255	51.268	130.746
	212.161	62.988	29.557
	208.654	42.254	76.878
	179.019	49.796	22.03
	248.105	45.092	29.374
	187.144	196.11	39.682
	257.434	41.063	37.444
	211.989	209.212	28.251
	205.077	222.447	137.54
	263.608	201.948	71.045
	186.95	214.8	162.221
	172.061	26.521	28.251
	230.519	22.066	22.989
	100.309	20.804	23.222
	165.322	37.506	101.859
	229.625	222.642	29.739
	152.776	155.164	162.487
	141.858	132.275	39.545
	157.454	161.854	33.812
	93.313	141.715	164.236
	217.124	169.56	39.545
	250.771	153.446	46.094
	211.877	21.063	50.237
	167.863	27.126	204.906
	194.558	31.207	29.557
	146.719	133.214	28.059
	227.003	170.196	23.682
	76.822	148.865	181.369
	188.239	20.009	124.838
	169.797	27.126	33.812
	112.256	33.059	79.431
	208.016	39.747	37.444
	154.351	33.059	43.195
	88.661	90.982	54.162
	217.786	194.19	39.409
	233.801	164.999	161.02
	140.831	215.504	48.821
	256.729	77.075	107.224
	245.803	89.483	25.011
	215.722	47.098	67.703
	39.65	22.066	27.081
	161.323	35.581	50.237
	139.797	181.667	53.461
	251.926	103.239	48.821
	233.231	83.023	51.299
	167.285	128.289	25.649
	236.526	31.207	42.057
	141.858	172.69	32.841
	70.416	160.68	26.477
	244.224	23.26	30.278
	214.609	57.448	50.983
	87.009	44.133	23.222
	222.836	38.362	33.812
	260.098	210.552	27.081
	258.091	185.411	30.278
	162.89	193.073	21.028
	124.515	151.352	16.42
	256.729	145.705	25.011
	271.028	132.112	32.344
	152.697	207.132	138.438
	210.271	184.943	39.682
	163.483	144.95	19.149
	114.813	222.447	37.155
	195.859	219.903	35.371
	204.004	174.621	33.812
	148.847	274.292	26.477
	159.287	142.324	36.274
	266.71	79.562	30.278
	221.366	36.333	48.821
	132.422	155.964	26.477
	109.198	178.3	29.739
	157.377	204.371	27.866
	260.656	180.921	42.819
	164.368	25.052	139.331
	222.673	214.8	45.977
	193.561	159.429	59.204
	270.894	36.777	33.005
	125.386	158.885	17.685
	167.502	184.122	42.693
	245.951	69.392	25.649
	261.813	36.777	29.739
	198.252	42.126	42.057
	202.358	36.777	35.371
	126.92	95.904	26.477
	245.902	160.41	61.087
	264.387	39.474	26.477
	155.522	80.104	36.125
	126.596	180.322	17.685
	95.491	181.965	31.155
	189.839	202.483	54.658
	116.173	38.362	29.374
	202.444	134.2	33.491
	215.704	167.537	58.471
	205.106	83.023	122.175
	186.321	131.743	26.477
	226.712	39.611	30.982
	201.475	174.373	47.021
	90.536	198.38	57.354
	156.582	32.564	76.878
	143.738	177.021	163.315
	173.993	210.757	31.155
	181.736	32.564	27.081
	167.947	126.018	35.371
	172.41	57.448	41.541
	202.979	146.852	150.96
	134.824	94.196	207.703
	204.222	57.448	36.717
	248.282	76.794	28.059
	201.489	59.575	42.819
	83.902	148.063	29.739
	178.726	38.362	154.386
	216.273	177.144	29.739
	206.978	205.533	184.902
	145.984	162.754	16.42
	227.206	132.903	17.685
	234.763	47.098	106.568
	128.507	23.026	51.088
	177.915	50.319	29.374
	230.821	223.708	163.315
	210.451	52.011	116.388
	164.613	71.162	23.222
	182.464	177.144	16.42
	128.507	155.164	19.976
	133.566	210.552	129.918
	201.309	179.48	123.098
	234.962	79.016	58.194
	152.209	50.104	129.252
	210.213	44.133	158.182
	219.155	161.318	117.495
	120.506	86.845	183.585
	180.271	188.507	34.91
	114.625	47.098	32.841
	172.968	58.844	31.155
	277.099	141.447	37.444
	110.338	73.038	118.272
	191.552	36.777	50.237
	149.895	96.298	33.005
	134.016	34.343	89.638
	213.497	27.126	46.444
	212.518	170.609	32.841
	233.418	213.436	137.97
	171.849	39.474	165.023
	247.699	46.752	63.765
	301.115	14.711	41.799
	130.738	42.126	38.299
	225.835	28.297	39.409
	172.968	32.895	39.545
	112.072	33.059	22.989
	151.575	26.316	43.195
	261.385	43.266	36.717
	220.969	33.867	29.374
	235.679	32.398	51.088
	229.445	32.895	32.344
	166.939	208.71	35.371
	167.012	34.513	169.536
	223.424	221.117	23.222
	223.93	113.606	3.284
	163.215	136.981	29.374
	198.657	31.187	21.028
	163.497	34.513	160.349
	64.018	37.692	33.005
	97.46	147.58	142.734
	113.886	34.513	29.739
	129.72	29.935	40.622
	193.057	200.811	34.287
	191.741	25.819	22.03
	211.186	238.613	39.545
	221.706	162.791	49.261
	191.489	201.246	32.511
	90.269	156.807	79.499
	234.705	116.268	16.42
	182.728	188.459	65.435
	96.466	57.828	30.278
	68.388	183.612	92.48
	93.16	244.717	42.819
	167.228	210.872	54.361
	94.318	27.26	33.005
	152.526	106.608	28.059
	259.115	154.567	31.155
	129.372	228.482	59.204
	240.79	173.546	21.028
	213.317	42.335	79.363
	216.763	48.133	37.444
	230.142	216.573	42.693
	223.726	117.251	33.005
	217.485	139.471	44.06
	166.795	93.15	58.747
	226.073	117.39	60.377
	226.339	35.141	207.417
	190.985	222.177	50.021
	147.708	163.093	61.087
	99.42	145.342	36.717
	158.494	210.249	51.926
	142.728	139.51	32.344
	211.358	46.984	125.054
	195.661	178.91	60.377
	192.557	239.413	27.866
	159.933	100.542	16.42
	206.511	177.715	23.682
	84.759	206.367	26.273
	198.597	194.143	30.278
	138.354	93.619	10.385
	227.03	26.652	48.821
	259.255	196.493	29.374
	128.507	33.713	25.011
	197.501	23.375	41.799
	227.455	125.663	73.434
	254.752	138.843	42.057
	211.186	58.858	19.976
	173.594	44.964	160.349
	246.284	39.807	216.873
	163.437	48.809	28.251
	244.17	135.9	33.812
	235.73	158.953	99.014
	135.803	185.596	22.989
	247.114	171.805	143.375
	203.454	35.141	30.982
	231.603	186.565	23.908
	179.802	199.336	22.989
	114.52	28.245	141.062
	213.175	43.102	13.541
	218.756	175.331	35.523
	219.855	106.608	30.278
	209.755	28.437	30.278
	148.034	38.693	27.866
	218.976	234.92	19.976
	218.976	113.846	23.222
	133.204	200.517	54.39
	239.933	176.761	23.108
	189.482	74.888	28.112
	188.184	185.223	30.129
	97.513	152.134	47.131
	153.784	74.31	46.216
	124.945	47.021	43.6
	78.274	52.954	23.108
	140.72	150.423	13.474
	164.785	135.007	19.878
	169.333	86.764	22.876
	108.573	152.771	13.474
	106.292	122.966	21.922
	42.297	113.384	21.922
	214.762	201.295	19.608
	201.516	91.484	210.474
	129.567	164.728	19.608
	108.573	139.409	33.327
	110.696	70.893	33.686
	144.33	47.364	201.146
	200.602	74.888	14.615
	77.329	90.178	22.7
	129.945	191.493	20.668
	210.148	125.054	15.415
	167.514	222.47	31.217
	164.785	69.278	10.961
	162.388	164.236	14.056
	103.013	172.062	8.17
	155.449	212.35	219.527
	104.078	60.288	47.582
	232.726	86.764	16.421
	144.585	169.504	6.932
	73.594	127.742	16.093
	210.614	221.206	12.444
	91.014	165.023	10.334
	159.418	173.901	8.799
	128.522	102.018	18.048
	158.493	116.109	16.34
	210.614	112.092	12.444
	202.002	181.666	13.474
	68.774	176.853	17.37
	191.092	60.555	19.744
	125.239	76.597	15.501
	166.045	86.702	249.915
	98.638	152.806	19.676
	125.337	69.044	119.683
	223.377	202.683	24.51
	89.109	44.668	11.554
	192.815	99.719	26.599
	135.122	120.843	31.558
	99.01	138.126	64.06
	174.956	198.49	39.216
	166.413	128.079	17.974
	140.72	141.787	49.453
	115.146	117.495	130.903
	53.548	134.005	12.762
	94.579	195.092	20.474
	185.561	235.012	18.048
	201.029	207.833	19.945
	137.638	69.588	17.674
	134.668	81.243	20.474
	108.686	159.438	16.663
	147.687	166.487	18.048
	129.567	186.528	214.576
	171.847	192.42	13.072
	206.561	47.021	13.474
	183.769	212.274	15.065
	146.939	179.906	15.065
	105.945	153.194	18.269
	148.35	129.918	33.327
	77.012	195.781	130.811
	249.153	104.731	10.463
	157.563	149.813	13.474
	66.602	142.091	13.072
	229.705	79.431	21.8
	141.847	148.366	20.211
	192.561	211.434	47.386
	130.697	102.86	45.868
	163.441	197.29	34.353
	197.152	178.008	27.826
	99.01	154.386	30.04
	112.889	48.821	42.609
	92.483	138.555	42.609
	170.487	222.082	35.273
	193.323	156.675	28.536
	202.245	88.426	142.616
	177.114	72.1	248.076
	191.092	92.888	173.803
	213.389	66.091	19.744
	130.227	51.299	81.142
	191.092	150.71	26.347
	144.161	67.703	30.129
	221.503	51.299	23.395
	171.847	206.139	21.8
	112.889	143.938	19.676
	197.089	37.155	14.706
	197.089	74.96	16.176
	204.953	112.092	18.269
	166.045	203.56	21.8
	132.096	158.522	15.065
	66.602	176.395	22.934
	216.976	59.204	44.449
	137.905	160.953	28.908
	231.141	70.741	33.646
	170.127	118.636	21.242
	118.088	128.793	39.521
	59.612	121.865	40.357
	173.832	197.099	28.207
	228.582	72.918	24.51
	174.114	165.153	24.995
	167.001	166.843	21.8
	175.446	83.728	17.599
	210.789	88.365	48.582
	222.497	153.088	26.398
	177.46	109.168	167.569
	140.894	217.072	122.211
	120.552	113.241	23.108
	182.914	181.131	24.995
	149.155	116.109	28.207
	207.654	238.09	41.143
	103.292	155.743	23.791
	211.475	85.449	116.048
	99.449	226.696	46.245
	104.903	86.95	24.995
	204.927	95.746	51.703
	163.418	63.17	31.957
	172.376	92.48	34.314
	190.789	112.237	44.389
	109.545	99.394	41.954
	119.739	116.619	53.977
	61.188	144.2	51.471
	149.046	208.739	44.726
	146.999	108.026	52.625
	147.734	183.937	270.72
	147.734	201.483	29.412
	187.298	178.733	24.632
	187.298	113.003	59.281
	187.298	139.718	34.314
	187.298	146.758	34.662
	187.298	145.095	41.667
	187.298	187.221	61.324
	187.298	215.976	61.275
	145.073	167.198	24.995
	53.041	69.278	74.664
	155.164	67.703	30.317
	122.066	120.441	18.666
	168.632	66.497	21.084
	148.756	187.221	24.995
	166.338	191.295	19.143
	161.486	78.337	27.945
	175.363	185.92	22.195
	163.418	168.515	19.143
	160.511	153.335	34.138
	79.221	73.8	81.031
	58.29	90.595	40.792
	144.512	198.272	51.703
	105.725	167.616	59.231
	190.591	147.052	26.961
	117.55	143.187	31.957
	51.383	167.359	216.312
	56.018	196.002	34.05
	223.684	125.87	43.431
	121.31	156.984	27.403
	72.144	207.547	47.589
	100.692	63.085	46.633
	190.136	187.221	55.945
	187.125	141.673	56.373
	196.847	79.431	39.521
	104.541	121.909	26.511
	192.512	64.522	46.504
	136.82	163.348	29.514
	157.242	77.298	27.072
	53.041	62.397	24.51
	107.903	69.278	38.364
	157.929	92.539	22.597
	116.3	145.392	27.072
	181.637	132.168	234.949
	166.468	65.08	24.51
	221.081	110.604	40.423
	173.128	111.524	46.633
	133.214	112.148	41.882
	67.734	92.561	58.465
	176.838	154.655	49.264
	154.64	146.371	51.703
	159.158	120.377	71.584
	179.51	88.281	105.278
	188.507	201.313	46.826
	199.82	65.901	30.711
	169.815	148.123	45.194
	131.002	85.498	24.139
	229.651	228.758	27.945
	204.9	184.774	45.788
	165.556	52.867	57.689
	146.002	39.617	58.259
	176.777	87.117	34.662
	165.294	102.692	34.662
	133.214	91.862	132.648
	140.257	213.493	45.061
	101.602	75.694	50.528
	128.668	29.325	41.739
	69.157	134.546	41.739
	199.359	70.09	37.413
	165.196	86.56	54.421
	157.929	83.462	42.31
	139.948	99.879	106.074
	220.787	157.718	58.875
	141.791	60.987	159.784
	61.804	84.295	245.274
	209.547	82.229	42.819
	208.927	188.375	26.477
	118.101	176.745	75.819
	181.965	185.702	47.817
	143.423	208.654	25.011
	86.907	78.209	44.06
	162.821	83.783	116.109
	161.988	229.625	39.409
	227.83	117.714	39.409
	213.816	157.411	39.545
	67.814	63.661	33.812
	76.723	53.774	66.009
	115.881	114.52	65.763
	215.329	98.634	57.354
	128.332	69.706	45.977
	219.213	208.242	39.952
	231.692	186.425	39.545
	188.306	44.595	33.491
	214.043	122.896	33.812
	177.905	129.912	161.054
	122.11	63.067	165.805
	153.798	37.383	197.154
	195.274	158.602	36.274
	198.707	103.681	39.409
	179.118	137.744	42.819
	188.392	101.003	49.37
	139.87	75.481	53.461
	151.78	140.066	32.841
	108.203	57.26	194.011
	161.318	69.474	189.824
	211.68	186.885	161.02
	171.179	69.164	121.688
	133.902	97.813	112.237
	131.085	114.941	215.151
	138.197	50.899	125.054
	200.037	78.961	134.687
	187.529	164.752	126.341
	142.818	85.498	86.203
	201.975	46.944	72.25
	183.327	65.08	53.461
	160.208	99.717	38.439
	188.507	175.953	62.397
	233.576	151.033	50.237
	194.107	104.61	46.094
	231.131	156.177	34.287
	211.449	28.204	161.455
	202.683	168.015	131.404
	167.777	93.773	151.21
	130.374	116.289	33.005
	92.013	162.783	49.37
	46.675	60.189	36.125
	111.851	80.043	43.195
	114.895	79.369	36.125
	107.224	176.106	29.557
	158.182	189.513	49.812
	207.131	168.781	39.409
	106.922	67.592	36.946
	106.972	76.472	37.028
	95.915	55.641	30.466
	161.221	46.368	25.118
	143.938	82.945	32.396
	177.461	111.909	52.249
	251.848	180.447	33.501
	189.824	46.599	23.367
	162.254	54.568	22.167
	97.477	63.661	19.858
	124.838	47.738	34.483
	167.777	34.853	44.403
	111.562	41.082	57.501
	153.546	53.774	76.988
	139.37	28.013	54.689
	121.11	39.344	57.448
	144.648	78.209	166.561
	118.636	186.396	116.495
	44.183	73.679	32.114
	78.061	72.429	40.096
	81.11	87.117	66.912
	199.762	80.645	27.205
	151.388	88.281	32.02
	96.643	60.278	109.1
	172.843	53.774	35.266
	209.461	66.307	41.288
	198.489	62.639	30.862
	132.832	192.886	35.266
	212.35	156.727	140.243
	100.258	77.171	122.511
	200.57	69.164	37.597
	81.575	79.841	24.753
	104.73	144.039	30.466
	184.172	97.096	162.804
	186.007	196.721	40.622
	116.942	61.601	32.02
	82.691	69.164	24.258
	191.295	139.142	113.728
	213.944	172.778	28.829
	46.675	92.793	40.096
	164.892	178.921	27.538
	92.946	176.745	139.07
	174.89	65.901	86.207
	153.896	178.44	197.198
	94.727	69.551	79.163
	82.299	141.25	43.645
	64.522	166.214	57.289
	179.906	89.19	118.355
	200.516	201.526	152.709
	170.392	42.749	41.288
	79.431	196.092	46.014
	217.444	90.684	25.715
	131.116	61.862	27.538
	232.265	71.907	40.771
	191.07	146.407	61.773
	118.999	179.162	44.608
	174.551	169.797	40.622
	97.973	128.037	38.944
	199.492	177.08	34.483
	105.141	83.59	32.396
	92.013	59.38	34.833
	194.205	66.307	40.096
	137.5	105.735	28.083
	69.044	153.084	38.237
	206.688	52.867	38.237
	154.77	91.157	28.083
	101.168	187.546	24.753
	143.187	186.396	39.716
	117.219	76.049	130.263
	163.611	151.14	40.096
	163.05	183.724	36.616
	147.198	82.75	47.057
	100.527	56.122	24.631
	237.999	84.295	27.205
	181.101	50.047	19.858
	175.413	121.356	54.243
	179.275	63.661	34.483
	165.284	148.558	40.622
	156.123	54.961	22.03
	171.276	70.09	148.786
	189.255	82.75	151.933
	157.396	155.072	31.155
	126.852	114.941	17.416
	204.194	92.735	14.778
	104.936	139.18	17.241
	170.803	137.275	34.833
	58.101	146.371	22.708
	46.444	111.909	3.483
	170.677	104.969	49.873
	157.669	170.523	12.559
	155.604	89.19	57.973
	120.485	192.132	263.455
	193.871	97.482	41.288
	161.555	115.501	48.391
	148.511	92.037	34.571
	213.843	100.094	29.761
	72.025	71.982	38.237
	198.408	44.11	33.501
	141.062	91.451	27.538
	146.464	155.453	22.708
	212.35	80.378	176.035
	125.054	71.982	34.218
	216.145	120.912	132.411
	150.427	152.133	41.872
	128.037	101.851	57.501
	152.943	81.967	43.015
	65.08	172.123	32.02
	42.749	134.546	36.946
	118.215	76.822	37.597
	110.944	169.638	37.273
	154.516	52.867	29.557
	185.992	111.909	32.396
	163.934	68.93	24.631
	123.071	181.516	91.432
	126.686	49.616	29.761
	195.68	108.643	44.608
	61.601	165.89	29.659
	168.079	42.749	37.597
	142.349	69.164	27.538
	169.638	71.907	25.715
	168.239	67.592	29.964
	114.191	44.595	36.367
	107.048	51.841	28.829
	135.184	172.498	94.274
	123.724	49.289	35.266
	91.862	52.459	33.137
	133.463	76.542	28.829
	171.278	70.929	19.858
	124.417	166.214	28.083
	131.802	109.971	37.028
	97.482	135.858	37.597
	144.746	155.522	93.79
	147.941	107.848	45.216
	88.585	123.42	43.645
	170.113	99.933	49.507
	98.251	86.622	40.622
	127.321	86.808	44.403
	135.858	92.561	30.466
	134.786	101.639	25.359
	190.954	46.944	42.519
	235.541	140.334	45.815
	197.403	48.741	44.403
	203.305	138.328	58.546
	147.541	98.634	44.947
	80.645	63.067	98.799
	140.334	234.06	44.608
	144.262	161.192	44.947
	201.072	124.558	55.841
	76.049	174.502	79.163
	216.716	79.711	133.846
	171.153	76.346	102.061
	213.744	177.877	47.569
	177.322	132.438	53.17
	144.746	167.292	126.002
	186.914	85.106	114.26
	132.331	98.689	34.833
	115.919	143.467	29.659
	97.482	121.113	115.79
	105.123	193.376	89.657
	172.778	82.615	32.114
	98.634	45.943	43.015
	215.522	186.608	53.17
	121.489	193.569	37.273
	160.957	187.496	124.646
	190.164	62.964	44.403
	187.345	157.013	50.717
	167.181	22.913	37.677
	192.44	29.641	28.829
	108.147	20.702	27.094
	170.018	24.929	42.089
	196.201	70.51	38.944
	123.42	26.39	37.597
	200.965	23.83	57.973
	176.563	29.46	47.378
	134.905	22.913	39.792
	154.76	29.277	27.538
	125.493	16.367	66.502
	151.282	23.604	190.055
	133.141	21.958	40.622
	104.764	19.64	45.416
	170.618	30.179	34.833
	191.88	20.959	36.616
	218.716	190.641	22.708
	143.403	168.981	54.075
	79.301	125.287	32.114
	73.679	174.84	41.288
	185.471	67.402	81.616
	217.286	47.209	36.616
	50.047	69.592	79.507
	174.634	70.51	54.411
	162.552	136.737	58.546
	171.278	160.926	61.626
	150.463	53.686	56.166
	54.272	175.085	48.517
	52.867	59.011	51.724
	190.954	106.873	175.983
	160.79	113.013	61.576
	154.76	153.428	50.777
	71.907	109.791	146.96
	77.934	162.286	57.973
	164.752	55.935	64.087
	173.027	57.26	55.076
	49.289	167.292	214.271
	160.79	143.504	43.672
	210.474	142.003	42.679
	147.892	174.594	29.46
	127.451	88.44	147.917
	112.875	104.028	57.166
	97.93	190.304	72.458
	130.719	152.587	33.701
	146.768	48.33	38.313
	184.054	105.764	203.736
	189.711	137.05	58.555
	73.074	44.522	53.985
	197.435	90.949	137.674
	121.576	62.537	43.672
	186.733	102.784	32.733
	188.327	162.615	13.093
	128.785	78.56	26.187
	181.188	95.152	16.691
	129.611	171.28	16.367
	150.362	94.926	14.639
	173.326	29.277	19.087
	163.399	74.643	18.517
	118.956	159.287	20.702
	166.635	134.326	19.911
	136.004	113.627	19.911
	197.517	102.732	13.496
	241.034	147.699	216.757
	65.767	104.439	183.569
	60.081	38.173	37.322
	46.447	220.773	43.054
	228.875	141.361	90.536
	185.009	39.552	44.522
	48.582	44.522	37.322
	85.967	101.947	32.238
	138.687	141.323	226.971
	124.355	166.907	139.923
	182.685	122.695	248.309
	168.07	85.921	25.618
	143.568	72.68	36.007
	118.416	137.83	37.962
	132.424	39.552	36.925
	182.363	176.274	44.22
	181.601	180.033	39.348
	126.905	139.068	28.63
	226.812	146.387	40.917
	176.743	118.067	43.977
	115.54	206.011	27.435
	40.423	134.963	29.002
	121.092	169.361	39.586
	124.226	69.36	36.34
	201.345	108.465	37.033
	79.109	150.608	31.482
	203.902	43.672	171.107
	105.034	128.329	19.911
	45.868	170.998	26.238
	55.843	48.661	34.525
	34.739	158.916	26.993
	235.498	159.891	28.583
	49.128	64.56	32.774
	110.919	195.36	39.416
	196.541	161.192	30.09
	200.308	65.466	42.96
	197.841	92.178	24.55
	39.757	153.253	23.433
	134.583	100.144	31.053
	130.105	178.629	197.609
	98.094	199.27	40.123
	70.394	71.49	41.951
	202.007	143.579	30.575
	156.488	26.39	26.238
	225.49	43.916	29.866
	80.911	62.537	24.983
	130.719	171.342	20.244
	152.057	58.003	26.993
	153.63	100.144	18.298
	198.46	145.837	29.46
	158.083	43.054	25.46
	193.584	36.155	33.741
	139.608	26.39	33.741
	36.537	23.604	32.733
	158.522	33.381	28.583
	136.004	32.896	237.874
	127.283	19.64	238.487
	48.251	127.66	24.929
	128.743	124.644	26.39
	75.447	174.962	35.406
	133.508	117.201	22.737
	219.636	196.508	30.045
	143.233	192.236	26.187
	55.459	72.087	24.983
	140.523	101.103	34.174
	125.764	43.672	26.993
	57.073	152.306	29.641
	160.231	173.486	21.277
	108.288	226.712	28.583
	153.072	132.64	19.776
	192.838	78.696	30.09
	175.682	72.31	23.433
	202.614	206.635	33.741
	98.799	216.361	29.505
	193.004	143.803	24.331
	200.655	123.218	32.774
	111.543	108.958	34.409
	119.984	129.823	33.099
	150.54	122.695	44.311
	161.756	30.179	24.929
	146.331	27.775	35.932
	154.565	26.39	47.576
	74.521	20.702	24.929
	173.048	16.367	47.801
	214.917	16.367	26.238
	52.288	21.958	44.038
	102.564	27.775	203.605
	89.914	17.627	24.983
	179.768	18.517	49.1
	166.699	39.416	28.955
	192.395	32.238	27.967
	36.096	29.641	38.903
	54.781	29.641	45.856
	53.897	32.896	22.737
	171.996	26.993	50.525
	203.036	19.911	37.033
	44.449	48.33	41.951
	140.675	197.072	42.679
	213.647	37.444	53.286
	169.084	63.17	48.661
	188.327	55.829	34.057
	173.726	42.693	34.988
	165.67	59.204	17.627
	173.695	48.821	16.202
	277.297	52.954	16.448
	95.445	50.129	46.81
	214.818	44.06	30.179
	80.845	44.06	36.779
	167.816	55.829	35.895
	210.905	41.541	30.444
	71.747	40.622	23.146
	226.435	42.819	34.37
	227.846	47.364	40.423
	46.216	63.765	44.941
	167.019	70.741	36.044
	124.441	47.364	30.179
	216.378	33.491	46.551
	231.819	40.622	35.745
	72.561	43.195	35.331
	233.037	32.841	34.409
	79.042	48.821	41.405
	45.752	155.777	164.777
	178.307	52.954	232.914
	55.652	79.091	41.807
	188.582	69.278	59.124
	52.796	56.692	42.023
	68.002	144.051	71.237
	157.847	55.829	48.606
	169.966	32.841	40.265
	215.909	81.111	59.328
	67.371	196.825	132.342
	217.265	82.364	168.61
	39.891	42.819	249.988
	169.494	155.014	36.825
	190.161	47.364	45.134
	175.165	36.717	36.248
	152.338	55.829	37.474
	159.596	167.262	48.42
	153.072	144.275	231.669
	233.951	61.352	51.085
	210.601	78.337	37.474
	143.828	150.064	48.606
	64.703	102.808	45.068
	107.198	146.868	54.895
	219.612	199.249	26.097
	134.146	66.416	44.462
	220.993	145.763	41.807
	62.861	72.025	28.63
	179.768	187.221	32.29
	70.546	141.253	44.258
	239.367	42.819	38.817
	192.228	54.658	35.406
	224.731	186.702	42.237
	225.514	62.397	26.555
	113.442	97.642	50.611
	170.217	170.076	29.866
	160.929	53.056	32.009
	232.095	164.499	48.73
	76.222	66.416	46.321
	104.217	200.571	30.761
	134.464	72.696	29.967
	238.024	158.998	34.106
	210.296	65.763	31.439
	101.78	68.966	68.784
	246.64	117.724	69.307
	110.581	63.765	56.036
	99.553	124.838	46.125
	26.948	78.954	47.159
	99.425	47.817	42.875
	88.899	56.214	34.892
	246.163	183.262	41.951
	191.504	41.541	49.1
	127.618	66.009	123.362
	120.959	42.693	162.494
	211.309	46.094	24.55
	222.246	99.285	19.793
	55.939	134.647	25.036
	175.682	72.1	33.391
	227.001	62.484	24.55
	165.38	44.183	23.16
	82.738	49.261	24.55
	64.205	163.611	32.009
	159.161	109.168	248.828
	156.931	40.622	90.135
	181.894	121.865	55.659
	120.959	105.755	31.915
	150.362	73.8	34.719
	148.18	76.597	40.489
	169.683	101.859	24.55
	242.734	31.155	15.72
	251.528	119.407	57.784
	200.628	102.598	64.253
	112.449	65.681	73.813
	219.563	165.675	73.813
	242.91	76.948	26.441
	146.331	42.819	9.82
	153.63	101.382	10.122
	155.014	98.577	223.997
	87.932	144.051	111.965
	112.686	51.404	68.784
	49.02	170.772	53.618
	270.374	43.815	61.571
	256.177	173.901	40.265
	42.983	173.404	51.085
	204.66	65.021	39.586
	78.499	148.693	25.631
	197.814	181.131	30.761
	272.832	147.052	27.448
	57.816	103.07	54.895
	45.4	163.05	39.586
	203.902	175.537	33.391
	253.178	75.819	30.367
	185.7	155.604	49.1
	160.431	167.455	55.55
	219.563	51.926	41.807
	257.009	105.295	33.391
	39.352	204.485	57.312
	39.352	211.944	83.072
	219.174	81.575	41.735
	193.443	85.386	97.46
	248.424	101.859	63.356
	222.033	114.943	57.102
	76.542	174.89	218.88
	139.142	99.014	45.268
	185.035	159.945	41.735
	135.739	211.332	24.55
	158.229	59.929	47.159
	189.513	71.725	45.134
	131.148	59.929	46.903
	178.982	150.064	190.068
	221.888	88.426	87.178
	145.597	70.282	196.353
	216.294	70.893	42.237
	183.284	120.262	40.859
	133.503	118.454	31.439
	188.489	141.062	32.754
	217.409	55.829	33.029
	205.383	97.477	48.73
	203.305	170.329	40.265
	186.425	82.886	39.964
	140.984	218.853	53.618
	171.56	89.698	45.268
	155.487	62.311	42.945
	127.321	72.025	37.474
	217.706	226.411	51.085
	231.49	81.243	206.643
	124.978	65.681	97.275
	53.373	105.908	44.462
	200.965	128.751	90.868
	180.059	48.821	263.886
	237.903	46.444	56.09
	141.136	71.725	42.875
	120.645	95.634	48.915
	145.597	181.131	25.036
	130.573	147.601	41.153
	124.115	62.742	44.258
	192.44	59.204	51.555
	199.111	122.219	57.312
	224.608	39.952	44.462
	140.334	43.815	29.562
	126.644	46.094	62.926
	247.883	39.682	197.507
	156.177	40.622	55.933
	180.566	197.727	69.518
	206.999	52.954	120.485
	171.153	151.388	194.636
	187.144	54.162	57.806
	90.684	39.682	36.426
	216.617	160.651	41.356
	111.668	63.17	39.857
	170.018	52.545	44.476
	191.544	49.37	79.447
	184.657	49.261	52.044
	116.197	163.05	41.061
	81.11	185.427	37.578
	183.87	170.076	61.282
	100.362	186.384	35.581
	114.52	52.648	189.887
	89.551	55.051	35.581
	157.65	151.21	32.072
	137.314	160.382	31.207
	155.487	178.098	32.072
	122.765	73.434	43.926
	133.141	88.731	43.926
	220.283	140.296	50.621
	141.592	124.967	23.275
	245.223	78.818	190.463
	203.305	195.533	42.013
	159.851	39.952	49.955
	229.532	64.689	42.013
	150.463	46.094	35.324
	67.592	47.817	136.785
	116.751	145.095	35.581
	136.016	185.601	57.806
	233.179	62.484	31.594
	162.783	62.397	35.324
	229.625	202.044	33.1
	157.445	155.222	42.013
	91.334	85.386	102.229
	116.012	88.731	31.594
	122.414	95.238	39.008
	162.816	235.745	24.298
	220.283	157.156	56.958
	131.516	102.808	64.57
	190.418	124.967	167.618
	160.79	124.622	24.671
	147.286	91.248	26.226
	183.899	119.361	29.81
	164.458	59.113	43.157
	131.883	122.615	29.708
	196.967	141.024	30.115
	126.176	119.542	132.789
	165.695	78.062	28.129
	178.921	225.288	35.581
	170.995	67.384	31.594
	187	142.583	33.556
	210.066	113.241	18.789
	129.705	171.276	38.616
	92.387	49.697	31.594
	175.739	112.859	27.583
	183.724	66.982	31.401
	110.944	210.206	36.676
	222.975	253.534	31.401
	183.167	60.288	33.192
	212.382	210.616	64.759
	195.625	128.247	68.593
	178.169	180.743	233.556
	148.449	56.501	35.581
	126.176	95.746	179.76
	159.177	220.302	48.846
	113.672	90.178	52.971
	211.875	99.881	47.903
	108.989	66.091	37.334
	90.684	215.369	36.676
	190.192	88.924	172.15
	135.739	101.526	37.659
	110.166	193.569	44.133
	79.301	71.79	16.55
	196.119	82.029	41.941
	90.684	167.196	196.395
	120.064	46.292	213.772
	179.252	70.052	217.679
	168.366	52.882	36.676
	230.554	95.825	200.823
	106.572	93.103	32.167
	213.395	72.087	49.894
	46.523	111.725	42.446
	198.164	143.803	34.89
	52.373	52.882	27.583
	183.423	96.715	172.433
	232.198	59.011	47.392
	136.423	64.477	33.1
	214.446	86.48	40.162
	152.306	229.249	39.008
	158.781	70.052	39.857
	95.152	48.661	38.616
	95.433	104.388	34.274
	192.125	147.045	37.089
	196.099	127.702	174.764
	155.509	150.893	28.129
	172.278	73.559	30.516
	175.451	168.505	21.079
	188.862	206.868	49.157
	136.737	79.103	28.129
	139.951	142.116	43.086
	54.479	163.699	32.167
	163.96	33.701	38.616
	131.749	71.79	22.066
	148.423	46.523	40.838
	165.23	103.512	223.855
	242.888	59.011	25.4
	87.954	116.835	34.274
	111.965	42.679	42.446
	96.271	125.458	32.167
	70.661	201.196	36.676
	108.81	100.412	30.115
	56.03	79.643	52.335
	130.687	132.64	185.049
	122.301	76.627	29.81
	93.16	74.787	38.616
	114.004	120.759	39.551
	68.74	43.916	32.167
	208.878	123.044	22.204
	164.482	65.874	25.4
	54.871	65.548	25.757
	154.506	60.887	15.007
	199.78	43.054	22.341
	95.601	45.943	19.89
	184.297	43.054	25.16
	173.61	52.373	27.138
	232.774	176.881	27.25
	108.416	170.244	31.207
	32.896	173.979	33.556
	58.555	43.672	119.062
	129.162	64.56	27.583
	221.742	30.179	23.405
	145.124	42.679	32.167
	68.74	65.548	62.899
	57.911	42.679	23.405
	69.976	115.312	199.287
	207.359	106.471	28.129
	113.627	99.93	23.405
	196.672	166.939	101.422
	131.301	152.833	17.791
	224.813	55.743	30.115
	119.151	82.874	35.064
	175.817	64.477	33.192
	92.178	27.967	47.903
	66.199	142.606	31.207
	218.137	37.033	32.915
	159.623	156.162	32.915
	199.35	89.044	32.167
	62.964	101.473	55.166
	222.971	165.23	47.134
	111.341	151.884	48.471
	121.157	160.125	29.81
	131.952	88.137	38.537
	159.991	47.209	34.363
	194.921	153.043	31.594
	153.707	120.047	36.676
	119.151	77.045	40.838
	72.31	45.827	41.941
	147.626	59.733	37.007
	160.393	47.66	35.581
	210.335	56.316	34.363
	199.673	55.743	41.941
	208.775	189.881	49.404
	83.454	79.643	126.474
	38.173	64.56	36.426
	69.976	187.239	36.676
	187.839	46.292	31.594
	152.833	45.943	26.686
	232.981	73.559	24.671
	226.238	55.646	185.444
	60.09	41.405	33.556
	85.671	74.643	44.476
	210.64	140.791	115.56
	173.517	123.912	86.066
	172.96	54.871	129.353
	242.535	46.867	152.582
	67.481	25.565	46.94
	230.252	122.695	40.162
	55.743	208.313	46.875
	177.516	46.867	128.668
	262.05	140.791	55.166
	178.689	75.924	47.903
	43.916	236.088	34.627
	154.402	82.874	43.086
	144.361	98.689	84.388
	239.154	55.646	179.963
	268.492	47.66	43.086
	176.547	59.011	52.044
	130.974	135.794	61.678
	141.815	197.84	165.59
	168.505	46.292	30.115
	230.554	198.381	36.676
	43.672	215.194	246.711
	52.882	72.31	36.426
	158.004	88.38	58.226
	150.893	257.117	113.514
	100.144	150.893	39.008
	55.935	63.556	67.744
	201.382	193.791	193.444
	58.92	69.051	54.108
	69.438	202.893	42.013
	203.92	75.286	32.167
	141.815	44.522	234.699
	38.313	34.174	30.115
	218.358	133.726	33.192
	193.237	168.314	32.167
	57.911	78.696	40.464
	160.926	128.371	57.595
	173.115	59.011	34.89
	147.445	97.653	33.192
	262.785	46.867	26.226
	71.79	116.099	26.226
	58.28	55.935	43.926
	222.899	89.344	52.451
	227.961	179.765	33.192
	219.581	99.93	15.797
	47.66	54.871	31.594
	245.632	53.286	32.167
	223.008	58.28	56.313
	92.742	92.641	38.379
	188.246	33.381	22.746
	164.885	161.226	32.167
	69.365	75.358	45.357
	227.193	32.733	26.226
	171.281	56.03	30.115
	69.134	34.174	30.115
	138.268	153.253	36.676
	191.498	200.101	25.757
	191.498	57.166	27.583
	170.939	44.522	240.616
	233.501	171.342	43.157
	143.556	32.896	40.162
	167.256	45.943	27.25
	96.4	229.996	42.158
	117.5	166.811	253.008
	173.657	45.592	30.014
	179.949	29.641	34.89
	166.363	78.832	27.583
	218.621	86.108	27.138
[truncated: 234 more rows]
[truncated: 18 more columns]

## Sheet: Figure 6e, g
Figure 6e TOP					Figure 6e Buttom
	Sox9+ cell rate					tdT+Sox9+ cell rate
group	Sham	D30	D60		group	Sham	D30	D60
Exp.1	0	65.7	5.18		Exp.1	0	28.6	5.18
Exp.2	0	60.3	7.65		Exp.2	0	35.7	7.65
Exp.3	0	73.8	6.54		Exp.3	0	29.5	6.54
Exp.4	0	57.9	6.24		Exp.4	0	31.8	6.24
Exp.5	0	78.9	7.42		Exp.5	0	40.3	7.42
Avrg	0	67.32	6.606		Avrg	0	33.18	6.606
Figure 6g TOP					Figure 6g Buttom
	Sp7+ cell rate					tdT+Sp7+ cell rate
group	Sham	D30	D60		group	Sham	D30	D60
Exp.1	0	18.3	33.54		Exp.1	0	12.8	31
Exp.2	0	24.1	29.76		Exp.2	0	10.7	27
Exp.3	0	29.8	25.75		Exp.3	0	13.8	23
Exp.4	0	25.7	29.75		Exp.4	0	11.9	24
Exp.5	0	21.7	37.64		Exp.5	0	10.1	32
Avrg	0	23.92	31.288		Avrg	0	11.86	27.4

## Sheet: Figure 7c, e, g, i, k, p, q, s,
Figure 7c				Figure 7e				Figure 7g				Figure 7i				Figure 7k
group	Veh.	DTx		group	Veh.	DTx		group	Veh.	DTx		group	Veh.	DTx		group	Veh.	DTx
Exp.1	0.84	0		Exp.1	45.81	12		Exp.1	0.237	0.16		Exp.1	57.14	13.6		Exp.1	0.221	0.145
Exp.2	0.92	0.21		Exp.2	68.85	32.5		Exp.2	0.264	0.147		Exp.2	49.52	26.8		Exp.2	0.264	0.147
Exp.3	0.8	0.12		Exp.3	64.312	12.56		Exp.3	0.197	0.15		Exp.3	64.34	35.7		Exp.3	0.25	0.101
Exp.4	0.73	0.22		Exp.4	54.63	9.5		Exp.4	0.201	0.153		Exp.4	43.12	33.26		Exp.4	0.292	0.153
Exp.5	0.71	0		Exp.5	43.57	6.3		Exp.5	0.183	0.115		Exp.5	59.69	26.89		Exp.5	0.283	0.115
Avrg	0.8	0.11		Avrg	55.4344	14.572		Avrg	0.2164	0.145		Avrg	54.762	27.25		Avrg	0.262	0.1322
Figure 7p				Figure 7q				Figure 7s				Figure 7u
group	sham	punched		group	sham	punched		group	TNC+/+	TNC-/-		group	VEH	XMU
Exp.1	0.123	0.162		Exp.1	0.175	0.5466		Exp.1	1.84	0.35		Exp.1	1.924	1.35
Exp.2	0.094	0.176		Exp.2	0.0986	0.4537		Exp.2	1.75	0.24		Exp.2	1.6845	0.24
Exp.3	0.079	0.263		Exp.3	0.1123	0.3486		Exp.3	1.8	1.12		Exp.3	1.824	0.92
Exp.4	0.1	0.271		Exp.4	0.098	0.6546		Exp.4	2.27	0.82		Exp.4	2.047	0.32
Exp.5	0.111	0.269		Exp.5	0.0754	0.4576		Exp.5	2.13	0.48		Exp.5	2.298	0.488
Avrg	0.1014	0.2282		Avrg	0.11186	0.49222		Avrg	1.958	0.602		Avrg	1.9555	0.6636

## Sheet: Figure S3d, e, h
Figure S3d										Figure S3e												Figure S3h
group	D0				D14					group	D0				D14							group				Avrg
	Exp.1	Exp.2	Exp.3	Avrg	Exp.1	Exp.2	Exp.3	Avrg			Exp.1	Exp.2	Exp.3	Avrg	Exp.1	Exp.2	Exp.3	Avrg				CD26+tdT-	35.71	28.57	33.33	32.5367
Dpp4	1	1	1	1	0.104097	0.104498	0.0991859	0.102594		Dpp4	1	1	1	1	0.422493	0.472157	0.512385	0.469012				CD26+tdT+	64.29	71.43	66.67	67.4633
Sbsn	1	1	1	1	0.273384	0.360982	0.398596	0.344321		Sbsn	1	1	1	1	0.737135	0.503247	0.303549	0.514644
Stmn4	1	1	1	1	0.13481	0.270556	0.270556	0.225307		Stmn4	1	1	1	1	0.650671	0.538994	0.631126	0.60693
Sema5	1	1	1	1	13.737	8.91355	11.7697	11.4734		Sema5	1	1	1	1	1.09505	2.46287	1.47939	1.6791
Enpp1	1	1	1	1	6.43973	4.34092	2.8	4.52688		Enpp1	1	1	1	1	1.84038	1.70449	1.63127	1.72538
Hmcn1	1	1	1	1	8.877	6.821	7.052	7.58333		Hmcn1	1	1	1	1	1.03526	0.939093	1.50108	1.15848
Smoc2	1	1	1	1	3.29665	1.9602	2.54683	2.60122		Smoc2	1	1	1	1	0.860949	1.01181	1.26453	1.04576

## Sheet: Figure S4b
Figure S4b
group	Human CD26+ MSCs			Avrg
Lepr	3.1	2.9	3.3	3.1
CD90	94.5	94.9	96.8	95.4
CD105	18.9	21.7	20.8	20.4667
CD44	97.8	98.2	98.1	98.0333

## Sheet: Figure S6
Figure S6b				Figure S6d				Figure S6f				Figure S6g
group	uninjured	injured		group	Veh.	DTx		group	Veh.	DTx		group	Veh.	DTx
Exp.1	4.5	23.9		Exp.1	25.7	23.9		Exp.1	16.3114	13.272		Exp.1	12.8355	10.8161
Exp.2	3.8	27.9		Exp.2	26.8	32.9		Exp.2	14.0025	15.5972		Exp.2	11.1025	13.3975
Exp.3	5.7	21.7		Exp.3	32.9	21.7		Exp.3	15.8523	15.268		Exp.3	12.5073	12.2747
Exp.4	2.9	30.5		Exp.4	23.8	30.5		Avrg	15.3887	14.7124		Avrg	12.1485	12.1628
Exp.5	5.1	23.7		Exp.5	33.8	23.7
Avrg	4.4	25.54		Avrg	28.6	26.54
Figure S6h
	WBC				NEUT				MONO				LYMPH				EO
group	PBS	DTx		group	PBS	DTx		group	PBS	DTx		group	PBS	DTx		group	PBS	DTx
Exp.1	6.32	8.28		Exp.1	1.29	0.56		Exp.1	0.38	0.47		Exp.1	4.51	7.17		Exp.1	0.13	0.07
Exp.2	2.29	5.05		Exp.2	0.55	0.38		Exp.2	0.14	0.3		Exp.2	1.55	4.32		Exp.2	0.05	0.05
Exp.3	7.61	3.32		Exp.3	0.99	0.25		Exp.3	0.45	0.19		Exp.3	5.94	2.84		Exp.3	0.23	0.04
Exp.4	4.53	7.82		Exp.4	0.53	0.87		Exp.4	0.28	0.34		Exp.4	3.62	6.49		Exp.4	0.09	0.12
Exp.5	3.76	7.94		Exp.5	0.55	1.13		Exp.5	0.36	0.46		Exp.5	2.81	6.28		Exp.5	0.04	0.07
Exp.6	5.87	5.78		Exp.6	0.89	0.75		Exp.6	0.41	0.34		Exp.6	4.52	4.63		Exp.6	0.05	0.05
Exp.7	7.31	4.87		Exp.7	0.97	0.78		Exp.7	0.46	0.39		Exp.7	5.84	3.67		Exp.7	0.03	0.03
Avrg	5.38429	6.15143		Avrg	0.824286	0.674286		Avrg	0.354286	0.355714		Avrg	4.11286	5.05714		Avrg	0.0885714	0.0614286

## Sheet: Figure S7d, b, f, 
Figure S7b
group	CD26+ p-YAP+				CD26- p-YAP+
	Exp.1	Exp.2	Exp.3	Avrg	Exp.1	Exp.2	Exp.3	Avrg
D60	73.33	71.43	70.59	71.7833	26.67	28.57	29.41	28.2167
D30	90.5	87.9	91.6	90	9.5	12.1	8.4	10
Sham	66.67	61.54	50	59.4033	33.33	38.46	50	40.5967

## Sheet: Figure S8b, d-f, i-l
Figure S8b				Figure S8d-e				Figure S8f				Figure S87i-j					Figure S8k
group	IgG	Anti-TNC		group	IgG	Anti-TNC		group	IgG	Anti-TNC		group	Vehicle	XMU-MP-1			group	Vehicle	XMU-MP-1
	1.74	0.535			230.861	206.525			3.3	2.5			214.86	89.191				3.68	6.12
	1.57	0.64			179.854	206.525			2.65	3.14			197.45	258.028				4.01	4.74
	2.04	0.52			171.646	180.002			2.95	3.36			63.03	213.804				4.21	5.36
Avrg	1.78333	0.565			234.315	180.002		Avrg	2.96667	3			58.442	255.025			Avrg	3.96667	5.40667
					244.941	206.939							54.46	253.14
					229.596	79.512							68.75	228.625
					217.733	184.687							68.434	107.703
					62.723	81.763		Figure S8g					120.451	213.508			Figure S8l
					223.92	216.652		group	IgG	Anti-TNC			239.473	76.105			group	Vehicle	XMU-MP-1
					70.67	86.337			5.22	4.65			228.427	89.443				2.33	3.87
					200.433	221.763			4.32	5.12			217.423	138.679				2.46	2.91
					215.511	213.451			4.81	5.31			158.932	227.503				2.58	3.29
					252.563	86.83		Avrg	4.78333	5.02667			156.348	57.271			Avrg	2.45667	3.35667
					86.962	225.867							135.226	155.589
					160.356	214.966							71.34	178.393
					178.022	228.822							78.74	97.324
					178.022	147.636							75.821	112.285
					150.803	94.826							52.435	113.137
					156.633	194.159							76.228	59.429
					57.733	145.889							168.462	108.665
					72.802	67.29							156.025	60
					220.569	45.867							152.832	230.727
					238.552	145.596							239.541	105.224
					152.102	63.114							179.824	131.027
					168.854	162.51							202.645	78.791
					215.925	213.451							158.635	68
					52.269	78.566							72.356	235.491
					217.329	223.114							235.842	212.339
					231.429	212.433							74.512	125.284
					183.999	94.826							123.846	68
					225.2	207.711							57.632	215.407
					211.847	224.52							123.547	186.29
					37.692	118.052							83.643	182.779
					37.692	121.309							67.432	109.179
					171.933	114.75							153.121	208.614
					236.543	146.874							169.369	125.539
					140.952	212.64							186.33	105.679
					123.027	79.579							164.424	192.416
					114.992	147.201							225.321	180.856
					172.567	88.897							86.543	244.131
					78.019	62.09							65.335	127.624
					63.157	216.99							60.625	80.994
					231.05	111.78							212.357	213.242
					63.845	210.469							214.531	101.823
					50.461	181.185							53.625	223.059
					46.751	130.757							77.922	84.38
					46.751	153.174							68.125	100.08
					131.236	155.663							74.352	92.347
					63.502	96.776							68.421	228.924
					228.133	112.304							241.121	72.111
					235.733	143.936							58.258	56.143
					56.198	58.183							49.322	127.812
					218.858	171.992							63.525	225.539
					245.186	169.554							69.952	108.074
					51.426	95.443							52.465	96.664
					144.323	206.939							85.293	206.495
					226.489	231.076							61.222	224.493
					216.528	210.9							81.543	86.348
					165.289	118.954							212.931	86.163
					56.489	141.881							165.525	227.386
					228.552	213.844							153.321	138.852
					202.949	225.65							214.352	63.246
					205.916	88.294							232.331	232.757
					125.14	74.52							235.536	233.181
					84.281	244.918							135.56	79.699
					86.204	140.368							132.346	78.791
					218.282	45.751							180.525	240.865
					188.662	216.215							158.332	134.462
					126.314	229.215							76.526	87.727
					82.711	215.196							209.14	201.435
					152.962	119.981							202.427	117.712
					134.241	65.113							205.122	144.222
					219.596	121.617							170.825	88.363
					204.104	39.756							222.935	69.904
					133.26	155.354							122.836	76.942
					221.512	109.56							175.252	156
					221.638	218.704							200.336	74.726
					218.507	70.393							208.463	103.846
					215.054	116.045							203.345	88.544
					86.204	101.463							115.132	69.051
					105.475	141.391							231.035	73.756
					228.485	185.092							198.349	220.333
					216.586	130.716							204.521	193.494
					220.89	147.636							155.653	179.689
					203.102	58.822							126.467	255.812
					214.663	163.428							116.535	50.241
					152.64	246.743							186.152	215.407
					124.44	227.815							184.57	89.889
					138.093	71.372							204.364	199.078
					59.504	98.092							171.146	132.966
					60.956	80.114							137.252	213.804
					229.87	94.994							207.363	84.38
					72.199	58.913							61.442	192.333
					222.996	256.692							220.432	169.8
					237.692	179.14							64.416	255.123
					132.231	157.165							80.415	62.482
					72.802	46.215							111.432	151.42
					158.022	66.089							79.636	155.641
					56.295	141.881							137.34	181.813
					77.386	176.95							156.291	112.641
					124.44	211.67							53.41	85.604
					167.587	182.301							33.135	104.307
					213.845	150.891							215.821	60.123
					63.588	87.687							59.422	256.851
					221.32	78.498							115.339	252.029
					94.548	105.488							224.435	136.821
					239.669	42.483							62.246	69.857
					210.95	66.17							260.328	222.171
					107.629	170.496							69.721	205.913
					90.291	57.071							55.421	172.743
					64.187	137.602							62.051	173.666
					224.52	88.776							197.324	175.454
					195.74	214.448							70.521	205.251
					215.891	104.777							72.913	136.059
					68.151	132.179							55.621	58.415
					169.919	51.151							71.011	219.272
					162.287	49.989							117.236	220.941
					177.715	107.89							66.021	222.254
					57.828	164.47							59.62	140.228
					213.304	76.29							222.084	231.482
					238.693	78.702							203.961	200.746
					140.33	104.624							135.351	116.276
					223.481	40.422							193.041	118.929
					217.828	193.801							207.461	207.629
					226.984	60.257							292.347	234.113
					160.356	145.045							60.531	62.947
					165.817	160.926							75.153	227.761
					63.588	105.031							64.498	210.856
					138.882	124.008							227.406	216.276
					216.855	91.501							216.924	160.05
					229.596	226.789							80.1	170.88
					196.715	171.339							75.895	274.372
					107.069	169.837							101.98	250.489
					77.809	53.598							213.242	264.877
					131.236	225.58							118.186	244.634
					123.426	156.893							73.539	243.22
					89.501	163.428							85.041	200.36
					59.87	51.67							80.498	76.105
					219.596	189.115							167.523	59.458
					227.332	222.176							133.207	229.8
					216.198	78.702							73.539	119.331
					179.001	181.508							72.111	190.536
					226.281	73.727							74.726	214.024
					50.461	232.693							97.406	89.443
					152.389	172.457							145.986	230.79
					117.39	111.157							73.539	229.12
					187.965	232.004							77.253	219.6
					211.647	116.045							215.035	79.699
					159.022	85.779							123.223	92.347
					159.536	128.117							36.878	123.223
					151.706	62.004							116.482	117.712
					52.996	98.037							93.295	202.386
					72.802	147.092							64.498	278.883
					60.686	75.233							56.569	81.584
					127.733	189.567							201.316	58.649
					146.353	127.825							127.122	205.679
					146.726	58.913							179.287	134.164
					145.003	134.461							157.429	276.492
					69.421	135.095							62.225	69.857
					78.578	165.667							167.045	158.493
					120.332	176.497							214.96	211.358
					53.407	160.261							160.997	88.363
					224.964	55.65							87.727	151.789
					58.485	195.556							175.454	192.208
					217.425	86.522							221.883	219.272
					232.975	60.257							62.097	102.45
					216.489	98.255							258.814	161.79
					221.421	66.17							196.367	243.508
					225.383	101.516							268	196.163
					218.151	48.25							124.064	200.24
					120.151	107.791							211.661	223.893
					81.647	76.29							118.446	232.034
					66.116	114.423							203.725	131.939
					51.32	220.481							68.118	155.332
					159.947	150.891							105.603	143.611
					133.711	228.937							52.154	215.741
					62.373	175.161							48.166	204.157
					161.002	121.309							69.971	144.222
					56.295	140.33							76.837	243.311
					214.105	223.451							62.61	204.077
					159.913	160.261							70.767	241.108
					76.677	73.073							214.14	156.818
					225.116	232.004							65.115	210.055
					64.948	81.698							101.98	263.211
					219.421	91.151							230.512	200.639
					102.958	205.281							56.569	104.307
					223.304	76.29							70.767	101.98
					210.569	96.112							89.443	190.83
					119.192	170.715							90.686	217.244
					52.269	62.004							106.508	216.809
					236.96	116.916							90.686	226.345
					220.89	125.549							187.019	130.782
					64.187	65.358							57.689	232.138
					210.686	180.209							63.246	95.862
					224.52	74.591							56.851	102.84
					216.033	159.358							78.892	254.35
					62.81	59.184							228.806	92
					219.697	173.23							216.348	218.902
					246.044	138.221							214.113	67.472
					100.542	212.414							214.849	53.639
					207.107	115.538							135.351	209.99
					219.587	134.739							116.276	241.727
					168.563	157.403							211.23	94.209
					227.829	107.89							96.167	237.622
					221.117	127.281							73.756	226.974
					186.125	143.565							82.073	210.3
					218.151	127.113							164.438	181.417
					70.126	220.91							104.307	136
					48.809	120.957							241.389	160.2
					239.807	222.025							219.699	123.483
					82.711	80.38							51.225	214.515
					173.546	196.618							220.581	59.546
					80.704	164.859							215.895	213.788
					218.579	128.948							180.71	66.46
					52.269	79.04							216	218.61
					226.281	79.04							76.942	210.033
					216.984	105.589							120.333	119.331
					209.142	138.722							111.427	136.704
					223.102	229.634							158.793	65.562
					127.219	120.514							107.703	118.929
					57.067	92.949							167.818	96.083
					249.504	228.458							148.486	183.565
					246.96	113.439							65.115	244.064
					155.793	157.708							72	204
					161.002	154.251							170.1	120.333
					245.925	251.968							279.113	242.285
					127.605	172.952							182.428	152.315
					249.568	163.526							216.481	85.604
					185.596	148.824							124.258	67.766
					244.948	71.968							141.365	161.988
					82.645	105.031							247.386	211.206
					189.701	182.915							259.538	240.029
					59.87	114.796							58.241	104.995
					247.677	227.13							166.747	111.14
					60.776	229.019							63.246	249.666
					102.692	173.722							182.347	107.703
					57.733	164.113							208.346	248.805
					246.399	222.795							77.666	136.938
					112.833	228.581							151.389	218.73
					122.359	116.642							147.361	216.373
					189.442	63.451							130.895	105.906
					246.198	163.428							102.215	244.033
					246.198	225.65							113.701	242.111
					155.407	111.78							218.663	142.042
					77.174	96.167							148.862	254.401
					182.897	155.286							93.723	168.238
					234.72	79.04							134.164	176.726
					70.282	134.143							108.296	216.333
					143.221	224.118							182.822	116.276
					99.174	199.369							152.347	67.052
					136.141	228.626							72.443	241.541
					78.019	213.896							212.151	218.577
					194.03	239.184							76.105	189.188
					101.138	228.704							143.095	172.743
					150.368	243.437							71.218	245.823
					150.803	131.733							100.955	235.321
					70.126	249.323							93.038	112.285
					11.919	117.826							132.544	247.419
					141.956	62.774							152.84	56.416
					76.033	81.698							150.572	155.641
					128.586	131.895							204	178.393
					60.325	55.938							72.111	185.084
					76.32	83.508							201.435	220.617
					69.5	108.039							119.331	216.148
					246.198	189.707							101.272	219.904
					65.451	60.257							64.622	152.053
					248.579	224.251							107.331	71.307
					106.249	185.351							168.793	99.348
					82.114	217.285							153.522	51.144
					112.251	79.579							149.464	249.345
					112.833	239.896							172.627	86.163
					65.451	38.11							153.935	186.462
					136.02	104.777							224.891	68.028
					244.964	126.902							117.712	123.483
					132.891	120.159							155.332	219.272
					187.849	238.913							96.664	203.961
					76.105	76.917							188.68	70
					247.067	249.452							110.923	245.308
					180.37	240.422							219.126	229.225
					69.736	166.951							134.462	228.209
					212.909	63.114							185.3	139.714
					75.383	91.033							129.12	120
					166.245	107.046							162.111	110.345
					77.174	152.58							152.111	169.8
					75.528	134.977							157.582	50.107
					67.829	238.822							250.503	257.62
					246.116	228.913							147.052	97.324
					81.647	241.968							132.462	138.679
					80.433	85.028							112.925	181.813
					93.092	116.642							80.994	85.932
					246.32	68.236							113.137	212.029
					207.502	120.912							178.118	52.305
					79.956	178.393							106.508	157.632
					208.369	66.17							107.629	215.035
					152.855	113.674							194.196	80.713
					154.949	89.734							182.822	222.171
					159.228	245.44							139.542	218.284
					60.325	158.08							169.889	236.846
					232.536	176.86							221.078	91.389
					126.314	194.378							212.151	73.642
					182.178	101.516							188.544	86.595
					152.066	98.905							145	68.555
					150.912	160.261							244.131	106.283
					57.067	128.117							100	178.393
					183.016	145.889							116.069	222.106
					132.603	109.56							112.285	220
					192.447	164.567							84.853	124.579
					215.511	220.141							84.095	248.966
					233.814	144.381							104.69	170.88
					219.131	186.986							121.062	210.447
					151.093	241.029							78.791	120
					214.901	147.201							87.727	136.235
					207.608	97.162							155.589	74.727
					225.012	175.161							137.406	196.041
					78.369	133.305							98.793	226.874
					69.736	83.316							176.083	85.812
					142.187	117.69							158.118	75.743
					166.114	176.588							169.358	50.666
					124.484	114.423							116.747	234.776
					247.677	235.842							144.056	107.629
					242.373	134.342							85.51	186.075
					136.181	125.251							68	112.641
					165.587	150.643							155.795	115.378
					72.802	136.472							206.184	222.639
					244.187	174.305							81.584	234.401
					246.399	162.247							86.163	138.852
					75.383	74.591							99.035	97.652
					72.502	94.091							272.382	182.165
					249.136	151.103							231.206	69.6
					190.047	128.117							174.264	120.067
					164.394	160.227							56.569	232.968
					83.434	242.559							261.228	145.602
					89.256	244.448							114.543	212
					186.565	77.677							103.846	252.127
					83.238	246.789							133.147	161.988
					246.855	68.704							189.061	244.229
					79.614	76.29							75.472	52.413
					178.94	133.305							91.302	137.637
					82.909	198.779							186.29	73.323
					249.428	109.852							118.186	215.932
					216.876	89.256							197.342	63.642
					245.186	243.198							74.404	220.907
					122.314	137.602							128.81	169.8
					198.347	66.652							220.327	150.147
					251.761	118.369							127.311	168.238
					187.003	98.526							100.24	83.788
					235.431	106.395							113.137	62.059
					154.949	210.9							76.105	204.9
					205.544	58.913							92	216.481
					227.716	65.765							108.074	131.21
					182.867	69.323							114.543	127.122
					230.478	84.84							140.228	212.941
					241.32	147.455							116.619	220.617
					86.204	128.408							106.733	254.621
					70.978	167.303							69.857	63.645
					226.97	133.024							46.648	167.141
					138.843	170.59							118.929	131.939
					254.352	248.236							170	93.381
					112.445	75.445							59.464	109.179
					152.855	101.305							65.115	212.565
					172.409	137.407							144.056	50.17
					108.74	137.291							188.298	80.496
					134.241	113.439							144.997	220.327
					214.978	242.608							104.307	86.045
					201.409	237.26							116.619	201.95
					66.198	111.109							156.664	221.269
					130.777	246.089							144.38	50.958
					234.92	73.944							102.215	75.795
					174.457	238.294							152.84	192.333
					136.141	51.67							65.115	71.45
					178.788	104.624							89.889	62.31
					162.118	185.696							156.818	143.108
					78.578	176.86							104.995	224.321
					119.192	112.304							76.42	216.333
					211.596	162.247							97.406	78.966
					136.981	216.62							147.567	87.372
					162.118	147.201							96.664	152.84
					185.242	193.801							52	139.943
					211.415	141.467							125.539	147.513
					80.704	242.09							68.118	192.083
					92.562	247.348							148.091	206.649
					223.941	80.114							94.403	234.913
					82.711	133.305							70.767	81.904
					236.196	140.368							226.557	237.857
					240.282	84.966							232.86	55.797
					160.356	238.294							144	96.333
					212.524	79.512							144.056	85.812
					204.452	248.913							108.074	87.043
					141.223	147.961							132.966	69.787
					166.77	108.63							62.61	88.957
					234.058	83.316							142.462	240
					243.845	244.204							138.159	88.391
					72.727	239.86							96.747	144.941
					139.823	192.224							88.091	149.933
					79.956	157.742							84.853	133.507
					189.327	160.227							207.576	8.79
					129.981	183.003							116.825	184.694
					244.964	127.113							78.892	57.36
					75.383	129.279							169.706	89.644
					139.51	98.905							88.544	184.694
					103.804	104.573							132.966	100.319
					240.747	131.083							125.284	64.986
					72.577	87.809							140	238.643
					169.468	80.711							140.399	127.562
					158.815	113.674							76	187.019
					269.862	201.871							76.105	189.694
					194.03	118.954							184.391	223.141
					200.811	165.344							174.264	224.401
					242.11	88.776							77.253	104.69
					81.042	135.569							80.399	51.949
					201.653	46.789							232.207	61.059
					75.383	199.369							80	101.98
					136.661	101.778							126.301	232.084
					46.399	107.841							55.714	205.103
					55.415	124.866							68.352	226.274
					159.57	124.223							64.498	172.696
					244.762	148.213							139.714	216.518
					184.947	133.984							72	191.708
					52.269	76.29							104.69	109.836
					74.288	105.488							159.051	122.115
					244.72	90.386							108.812	229.26
					248.485	115.907							149.889	67.402
					121.282	210.063							142.482	243.836
					78.369	245.44							67.052	213.016
					248.855	247.125							65.97	190.536
					80.501	90.622							204.353	174.402
					186.565	85.028							72	190.032
					196.409	65.684							186.29	51.205
					199.035	137.912							179.109	164.438
					52.269	151.209							112.071	186.118
					170.176	134.024							143.388	208.614
					178.298	93.579							104.307	238.676
					81.781	141.467							61.188	73.539
					79.408	91.501							88.814	68.139
					105.992	147.092							24	120.266
					235.362	108.63							95.079	152.84
					239.87	85.965							112.925	181.417
					103.804	137.291							72.993	254.401
					106.813	179.14							73.756	261.565
					188.662	144.676							87.727	173.666
					130.107	196.346							71.554	135.351
					149.347	97.491							55.714	147.513
					243.407	82.737							161.047	59.538
					72.727	111.54							148	239.733
					78.369	160.427							188.807	144.941
					68.07	249.734							80.1	170.082
					55.415	75.445							204.978	130.231
					235.604	241.151							138.469	328.39
					246.96	81.698							56.143	258.147
					246.399	139.03							76	210.033
					178.543	178.393							142.941	157.632
					157.468	162.247							72.111	219.126
					66.937	183.265							136.333	248.516
					249.421	91.734							100	211.244
					82.645	130.716							73.756	59.555
					149.493	88.294							223.508	204.534
					109.291	68.937							226.245	116.276
					186.33	166.951							111.14	239.106
					246.198	138.221							169.753	238.16
					83.63	176.497							101.98	221.671
					49.697	156.893							68	239.342
					224.891	135.411							128	112.071
					236.543	86.275							34.38	69.993
					84.281	206.525							42.779	63.607
					245.297	232.176							64.498	140.911
					119.054	228.847							110.923	146.86
					158.195	75.445							105.906	181.108
					74.947	157.742							222.171	207.584
					40.89	239.127							169.8	196.977
					70.67	147.056							42.087	188.043
					56.489	99.389							77.666	238.514
					143.526	88.475							57.271	159.298
					206.367	87.199							63.246	144.997
					70.747	130.757							85.041	200.878
					69.5	90.386							130.782	200.878
					71.515	92.025							88.544	137.753
					145.492	119.848							138.852	230.277
					89.317	171.464							69.051	238.054
					96.549	142.669							107.331	163.218
					84.476	229.246							84.095	192.042
					119.832	85.779							68.469	192.416
					87.338	131.083							47.361	161.047
					113.606	108.63							57.271	234.094
					97.675	128.408							103.228	157.785
					57.733	82.737							33.638	152.21
					93.326	128.408							75.153	128.062
					165.817	88.233							48.955	96.083
					181.848	88.475							166.373	142.773
					52.269	78.702							92.087	273.876
					87.275	81.763							201.95	231.897
					230.482	247.37							57.689	293.339
					178.022	53.896							20	127.562
					177.191	88.294							41.214	102.84
					225.981	102.145							67.882	238.108
					175.487	128.74							59.464	244.131
					212.498	157.131							61.188	246.447
					208.762	158.215							29.889	223.802
					178.298	127.448							74.404	149.345
					102.692	84.018							130.108	182.779
					200.348	84.966							97.406	132.966
					115.891	160.427							166.373	40.682
					67.425	154.838							168.808	38.044
					188.052	223.198							157.429	166.901
					207.66	244.663							136.059	226.451
					73.027	74.591							26	230.79
					73.92	93.464							41.389	201.316
					161.443	70.696							128.062	135.351
					130.777	137.407							91.214	95.261
					208.291	138.645							144.554	92.152
					191.992	114.75							49.196	228.625
					229.984	102.614							143.388	226.926
					182.568	111.54							47.652	213.354
					66.198	222.693							42.347	129.12
					123.426	82.737							36.167	124.579
					138.409	92.025							67.052	244.788
					97.619	238.913							44.38	123.548
					174.457	134.977							124.258	75.895
					211.674	246.972							76.42	96.333
					184.799	169.931							69.971	133.686
					214.545	91.734							59.059	245.177
					178.635	159.358							38.091	134.104
					81.781	249.069							104.69	148.862
					72.802	184.05							144.554	44.944
					60.776	246.089							237.655	154.402
					50.026	230.711							26.105	246.447
					215.359	99.389							125.028	195.346
					162.085	83.508							62.097	111.427
					168.725	144.75							74.726	212.151
					110.879	113.674							87.727	127.812
					185.153	135.411							45.255	96.083
					60.776	209.783							63.246	129.553
					58.858	168.828							67.052	221.269
					76.32	183.294							72.111	152.053
					213.652	65.44							117.644	166.709
					95.925	175.678							56.569	190.032
					140.097	237.921							47.644	94.826
					83.434	161.753							39.395	42.032
					58.485	238.458							73.756	199.279
					65.116	124.223							116.619	88.091
					179.276	235.358							46.533	38.16
					53.304	128.159							76.837	100.08
					87.837	236.413							48.814	213.467
					63.588	85.028							105.603	124.964
					192.333	245.938							93.723	229.12
					200.757	144.381							59.464	202.761
					56.489	188.635							98.955	86.533
					227.716	242.338							167.045	169.706
					81.312	183.469							120.333	152.315
					135.053	133.984							157.582	130.292
					70.126	178.782							129.553	90.244
					53.407	238.458							66.212	112.641
					67.829	79.512							77.666	121.852
					85.823	88.233							180	138.852
					62.81	233.326							116.619	93.038
					82.909	199.02							164.195	91.214
					122.715	242.388							191.416	118.929
					186.652	167.175							132.966	256.125
					151.382	80.711							34.095	35.871
					187.5	121.617							230.79	264.877
					139.04	84.777							37.406	40.664
					201.897	237.052							43.267	88.814
					160.663	119.892							50.596	100
					186.828	85.028							48.814	129.244
					19.835	241.002							40.686	197.585
					178.635	115.538							46.42	177.133
					164.693	75.445							78.588	156.051
					173.923	241.745							28.814	169.8
					176.233	76.22							107.629	157.785
					91.433	147.382							123.223	199.92
					199.802	130.757							186.762	44.721
					224.453	243.451							49.443	225.743
					168.303	133.305							26.333	30.133
					79.956	106.395							46.747	104
					168.465	235.358							29.443	112.641
					194.03	150.537							192.042	204.626
					72.802	122.011							148.054	173.159
					80.501	225.779							80.498	141.873
					78.855	157.742							252.539	112.641
					284.24	247.37							207.576	241.628
					181.818	241.336							48.363	242.157
					112.251	114.935							105.906	255.155
					59.87	84.84							128.996	184.694
					71.362	231.67							28.363	88.814
					260.403	137.291							46.163	164
					218.882	103.34							234.913	208.691
					203.192	93.006							143.108	239.232
					44.964	194.378							56.569	140.911
					110.83	242.608							156.461	233.323
					60.686	87.991							49.051	168.76
					118.686	141.881							64.622	89.889
					72.199	82.672							42.111	156.051
					107.679	77.125							32.365	111.212
					103.751	246.569							23.756	48.998
					75.383	236.17							101.98	152.315
					121.552	78.972							64.498	30.713
					79.476	118.052							57.271	214.663
					192.191	124.438							26.105	166.469
					216.169	141.089							240.029	74.404
					117.39	80.114							149.773	212.922
					165.223	240.696							198.595	176.726
					188.169	113.674							249.447	218.248
					66.116	96.167							244.968	134.937
					195.069	137.757							248.835	111.571
					228.96	99.228							248.805	124.064
					76.677	169.491							242.981	142.042
					54.52	119.848							210.664	120.067
					132.314	255.65							215.569	202.781
					107.069	151.103							213.804	192.167
					136.981	150.891							199.92	222.854
					39.669	197.809							274.022	221.775
					64.187	232.176							239.232	94.149
					86.773	238.937							300	143.388
					158.678	128.159							230.768	40.938
					177.715	242.376							224.891	36.81
					195.74	123.014							97.406	222.029
					168.563	72.559							197.99	88.363
					252.151	246.413							253.298	225.424
					76.677	226.525							239.072	250.503
					62.897	162.806							244.033	239.571
					118.133	105.235							224.357	214.986
					219.804	95.666							247.935	212
					90.23	72.559							248.032	259.384
					181.938	111.54							185.084	68.118
					151.67	237.071							162.432	113.208
					137.578	85.217							142.773	62.482
					148.76	161.323							264.394	247.257
					178.94	82.737							236.293	198.957
					200.348	147.455							220.327	34.372
					117.251	132.34							76.42	123.223
					49.144	147.78							105.603	206.649
					63.157	123.706							193.866	203.961
					199.062	248.458							240.666	44.478
					52.893	82.284							189.652	36.089
					222.693	242.983							152.315	121.062
					146.801	107.841							279.571	230.241
					66.445	245.163							143.108	37.553
					273.582	94.826							205.056	184.391
					211.983	156.074							167.093	242.998
					56.198	202.636							160.05	97.652
					76.32	92.43							261.228	225.797
					57.733	236.536							307.376	41.204
					64.187	183.731							241.737	239.256
					218.807	159.157							127.059	237.857
					151.093	106.445							248.902	43.323
					73.027	136.001							168.76	92.347
					66.937	112.683							233.649	83.522
					47.332	156.211							212.41	125.603
					128.756	87.015							282.418	168.048
					105.992	96.997							219.672	240.433
					201.761	119.892							264.877	213.016
					100.051	171.557							249.736	115.447
					120.332	86.275							172.557	70.88
					239.344	139.605							223.034	203.843
					202.976	178.782							92.347	254.024
					56.295	235.947							100	263.15
					71.209	138.722							68	45.125
					115.655	108.63							125.028	229.085
					166.77	107.841							253.014	36.803
					247.956	246.17							243.343	250.599
					212.729	97.052							252.286	172.186
					73.4	72.19							161.245	86.348
					63.588	115.492							258.643	167.045
					52.269	195.884							212.151	222.279
					59.596	244.52							216.518	116.619
					182.328	70.165							272.029	232.034
					219.406	133.345							196.815	180
					79.476	136.198							188.68	121.918
					209.546	150.643							136.528	212.603
					147.58	94.261							217.954	165.747
					173.986	70.393							181.24	134.937
					181.095	178.333							198.595	101.193
					163.561	117.826							175.454	233.238
					62.723	239.734							141.534	226.91
					92.621	89.734							243.245	80.994
					56.875	247.37							211.204	88.363
					82.645	74.591							188.807	119.331
					214.494	91.734							197.626	80.895
					151.382	83.187							121.655	100.08
					170.785	81.698							171.767	205.251
					131.61	122.011							230.457	177.133
					66.116	50.732							257.992	121.852
					137.498	141.768							140.911	208.691
					231.523	143.936							293.339	80
					142.494	232.693							174.264	96
					210.872	150.324							230.029	221.775
					63.157	61.049							154.506	165.602
					76.32	128.117							102.84	49.429
					55.019	80.843							200.16	127.311
					167.392	172.457							84.095	36.356
					70.126	126.143							152.84	121.062
					72.802	92.083							221.775	207.152
					192.759	58.183							251.078	36.261
					149.493	118.954							272.998	207.885
					227.139	125.251							246.775	164.924
					181.818	164.21							231.897	254.401
					143.526	102.145							251.078	198.313
					223.941	82.284							215.696	65.605
					116.08	88.776							204.353	262.937
					84.991	121.617							101.272	118.186
					149.785	143.936							265.149	143.611
					178.635	123.706							212.565	101.98
					74.582	92.083							209.609	80.895
					33.223	92.025							237.924	66.212
					92.089	114.75							147.187	204
					90.23	171.992							183.521	162.086
					95.868	128.491							242.685	84.853
					97.898	130.757							190.158	180.4
					63.588	65.358							104.69	204.972
					173.041	112.873							245.545	285.545
					219.804	143.825							125.028	150.572
					87.837	245.399							224.025	179.778
					212.035	234.738							173.297	173.159
					73.177	206.396							203.725	139.542
					173.483	206.396							220.624	139.313
					220.325	131.895							167.093	191.207
					50.569	195.474							208.038	46.833
					51.744	197.593							231.368	241.661
					100.759	133.064							279.485	180.4
					118.271	219.534							139.542	256.031
					62.81	178.901							109.836	158.795
					152.389	187.071							294.727	241.823
					192.759	226.643							232	72.111
					99.668	223.607							248.53	60
					274.699	161.423							246.699	114.543
					88.704	133.345							257.992	114.543
					179.641	259.176							267.013	196.163
					98.177	202.847							249.12	253.14
					134.85	238.915							159.248	209.914
					159.913	186.299							201.435	249.485
					170.176	111.109							32.462	35.087
					135.577	128.491							225.282	212.339
					117.716	117.826							152.473	134.164
					152.533	180.919							231.758	180.178
					195.713	226.713							232.843	173.666
					176.697	151.209							264.121	225.424
					96.379	162.806							273.408	109.836
					211.493	215.781							80.994	174.264
					157.884	170.057							275.855	111.571
					126.53	175.982							143.388	130.599
					172.187	202.636							244.131	235.593
					222.889	121.309							181.417	201.792
					173.986	132.34							161.245	109.179
					168.854	165.473							120	249.062
					155.513	177.583							215.035	240.067
					85.823	191.723							241.495	95.079
					179.185	134.342							155.589	203.843
					176.078	163.428							260.768	134.104
					199.884	220.141							228.14	42.982
					96.095	219.169							204	175.727
					163.193	131.083							224.357	154.35
					178.022	141.127							265.962	62.482
					219.779	224.607							236.864	111.212
					269.214	155.801							275.536	156.818
					188.459	185.811							231.589	54.406
					75.528	219.339							226.874	205.718
					50.569	159.358							247.849	184.043
					114.133	209.171							204.237	113.701
					171.2	174.55							212.603	208.806
					267.503	148.357							136.059	93.038
					173.451	182.681							42	67.052
					191.65	89.256							143.388	134.937
					168.563	155.286							119.331	156.051
					179.001	243.198							282.078	114.543
					198.595	104.573							221.775	176.045
					140.642	295.271							100.955	208.806
					114.754	234.311							200.107	232.962
					123.912	83.316							220.45	232.757
					127.176	152.054							179.689	189.526
					251.435	162.247							57.689	161.988
					50.026	149.647							125.603	190.032
					70.747	151.597							177.674	46.648
					223.941	215.037							297.321	120.333
					132.231	157.131							213.054	114.543
					242.767	99.979							200	133.147
					243.104	127.155							68.819	209.914
					99.942	198.779							116.619	270.17
					128.629	182.681							208.415	39.546
					92.621	155.903							112.712	39.607
					316.148	242.134							224.571	46.812
					229.341	146.035							92.087	96.167
					93.092	125.251							79.699	134.164
					175.736	169.554							234.186	47.994
					133.711	206.085							232.723	112.641
					168.951	225.746							126.301	215.035
					82.711	108.286							172.743	229.12
					84.991	160.161							182.603	112.071
					79.956	180.002							174.723	131.027
					261.68	91.734							43.381	246.349
					168.886	190.326							170.552	224.222
					62.373	205.774							168.238	166.901
					229.508	207.84							40	115.378
					204.478	190.55							205.056	113.208
					179.276	164.859							216.592	180.887
					142.302	174.213							120	73.756
					66.445	166.535							100.717	112.641
					192.361	202.32							176.726	119.867
					195.293	164.956							124.064	222.171
					272.943	128.491							239.733	40.344
					172.187	169.931							248.539	244.401
					168.303	196.101							74.726	38.934
					162.287	64.204							88.091	45.932
					184.799	159.358							210.523	43.311
					62.723	233.032							208.038	232.551
					54.72	185.12							210.262	280.029
					207.028	214.913							222.171	141.76
					170.176	141.391							203.214	94.403
					212.729	111.301							286.217	176.409
					188.052	85.779							192.167	42.265
					112.591	257.916							245.138	38.03
					173.199	156.995							176.726	111.571
					229.627	235.584							247.106	123.548
					77.174	217.26							238.488	138.101
					60.686	170.59							238.55	107.703
					86.521	196.754							248.966	228.806
					56.295	217.211							94.149	47.617
					105.837	160.66							194.648	227.297
					121.282	229.336							112.641	205.056
					85.95	223.678							129.12	102.84
					147.432	225.106							204.105	212.231
					93.092	123.187							237.655	244.113
					198.347	200.011							247.386	232.138
					107.679	114.563							246.966	100.319
					237.488	97.491							136.938	220
					232.911	94.994							96.167	244.374
					89.256	137.174							225.282	98.955
					151.706	75.233							216.333	48.568
					89.317	65.44							198.957	36.133
					254.202	65.44							114.543	187.83
					77.809	188.635							190.158	90.244
					66.445	143.825							140.684	235.625
					89.011	140.52							221.45	46.245
					209.076	195.556							247.645	81.584
					142.762	127.49							227.403	237.217
					221.71	189.115							128.81	232.998
					204.959	225.698							233.238	152.21
					95.925	150.359							239.904	100.717
					230.221	228.777							96.333	227.015
					64.948	202.715							145.437	234.094
					232.747	146.328							180	96.167
					180.4	139.872							238.328	118.119
					169.403	100.671							244.295	120.599
					84.281	185.811							171.207	94.826
					194.03	111.109							77.666	111.14
					171.551	226.643							120.599	231.746
					198.347	177.131							198.635	184.391
					177.653	90.386							160.05	112.641
					181.938	283.762							246.81	109.179
					191.308	111.301							157.429	164.195
					90.954	106.445							120.266	104.69
					178.298	65.358							121.852	107.703
					211.208	139.605							193.08	170.88
					105.837	120.912							170.88	127.122
					124.484	62.176							255.249	174.631
					212.935	152.58							173.066	93.038
					199.035	110.24							178.393	92.779
					203.38	247.29							240.433	164.049
					64.948	78.43							211.092	104.69
					79.888	245.842							220.123	220
					67.829	238.913							45.079	46.811
					85.95	106.696							105.224	33.032
					112.445	108.63							162.874	84.095
					245.72	139.03							240.371	132.484
					241.865	72.559							128.062	143.388
					260.466	186.299							87.361	210.789
					245.186	132.219							153.935	36.557
					181.848	134.739							224.493	74.521
					138.882	238.825							103.769	121.655
					148.466	94.769							231.482	176.59
					139	143.49							39.443	196.122
					170.176	84.84							194.813	104.077
					125.62	247.37							240.067	244.131
					178.022	117.826							200.639	112.641
					229.222	189.115							246.203	32.118
					141.223	175.678							232.551	45.237
					201.897	207.711							95.415	96.167
					177.561	153.174							77.253	213.242
					159.228	102.562							160	165.215
					177.734	81.959							168.19	30.599
					116.456	102.562							42.779	100.08
					244.047	137.291							160	94.149
					161.409	175.982							240.765	92.087
					202.626	184.05							208.959	114.543
					218.207	159.325							165.215	133.207
					232.841	142.37							248	92.087
					110.879	144.381							127.122	54.853
					205.198	160.227							234.776	45.852
					182.088	107.841							241.661	34.853
					257.872	168.701							128.062	59.83
					218.182	193.249							35.415	58.63
					157.051	131.368							181.945	43.72
					209.076	246.536							100.319	113.137
					158.953	125.719							42.462	98.061
					75.456	216.003							46.083	69.971
					351.41	161.323							141.421	26.356
					178.543	180.801							30	24.85
					148.503	124.438							77.666	45.86
					129.981	234.323							245.601	107.331
					159.536	145.045							220.461	142.042
					152.102	175.161							177.178	141.873
					234.804	234.52							224.571	52.507
					119.054	174.305							104.69	44.321
						215.904							244.295	42.421
						223.791							232.31	81.584
						235.233							202.761	188.043
						167.015							101.98	45.536
						153.626							136.821	42.265
						172.581							207.885	200.998
						68.236							32	183.521
						108.63							221.45	188.51
						149.326							235.423	177.539
						114.935							105.906	201.157
						190.55							198.071	123.223
						243.316							201.792	234.674
						156.893							259.26	119.867
						198.779							248.625	236.281
						153.904							233.946	96.664
						173.322							246.966	155.332
				Avrg	149.714	148.407							246	30
													206.495	98.061
													140	140.911
													248.539	179.644
													194.462	106.283
												Avrg	146.117	152.653
